# Supplementary material for: The amino acid composition of a protein influences its expression
Source: PLoS One. 2024 Oct 14;19(10):e0284234. doi: 10.1371/journal.pone.0284234 (PMC11472945; doi:10.1371/journal.pone.0284234)
Supplement: S2 File — DOI: 10.15129/220e3e34-588b-4a94-93eb-8bd73cd2bf3e. (XLSX) [file pone.0284234.s003.xlsx]

## Sheet: Contents
Gene ontology analyses: plotting the MLR+ and MLR- values for each protein in that gene ontology group. Asking whether each MLR distribution (+/-) significantly differs from the entire population distribution of proteins in the proteome.
TAB	TITLE
1	E. coli abiotic stress
2	E. coli translation
3	S. cerevisiae translation
4	A. thaliana translational elongation
5	A. thaliana high light intensity
6	A. thaliana water deprivation
7	A. thaliana cold acclimation
8	H. sapiens detoxification
9	H. sapiens cytoplasmic translation
10	H. sapiens response to stress

## Sheet: Ecoli GO Response to abiotic st
						MLR-	MLR+	MLR-	MLR+	Uniprot	Function	Entry Name	Protein names	Gene Names	Organism	Length
					Population average	-644.587	1118.03	-1113.52	327	P64442	Uncharacterized protein YceO;yceO;;orthologs	YCEO_ECOLI	Uncharacterized protein YceO	yceO b1058 JW1045	Escherichia coli (strain K12)	46
					Population sd	117.889	201.172	-1112.4	1343.3	P64508	Protein YobF;yobF;;orthologs	YOBF_ECOLI	Protein YobF	yobF b1824 JW1813	Escherichia coli (strain K12)	47
								-998.596	962.149	P64512	PhoP/PhoQ regulator MgrB;mgrB;;orthologs	MGRB_ECOLI	PhoP/PhoQ regulator MgrB	mgrB yobG b1826 JW1815	Escherichia coli (strain K12)	47
					z-test	2.59767e-05	1.14305e-06	-925.205	952.295	P0A6M2	Disulfide bond formation protein B;dsbB;PTN002195191;orthologs	DSBB_ECOLI	Disulfide bond formation protein B (Disulfide oxidoreductase)	dsbB roxB ycgA b1185 JW5182	Escherichia coli (strain K12)	176
								-924.063	881.134	P10805	Porin thermoregulatory protein EnvY;envY;PTN001290212;orthologs	ENVY_ECOLI	Porin thermoregulatory protein EnvY	envY b0566 JW0555	Escherichia coli (strain K12)	253
								-918.8	701.409	P23895	Multidrug transporter EmrE;emrE;PTN001293390;orthologs	EMRE_ECOLI	Multidrug transporter EmrE (Efflux-multidrug resistance protein EmrE) (Ethidium resistance protein) (Methyl viologen resistance protein C)	emrE eb mvrC b0543 JW0531	Escherichia coli (strain K12)	110
								-904.382	1067.18	P0AAU2	Uncharacterized protein YbfA;ybfA;;orthologs	YBFA_ECOLI	Uncharacterized protein YbfA	ybfA b0699 JW0688	Escherichia coli (strain K12)	68
								-877.126	858.171	P37630	Inner membrane protein YhiM;yhiM;;orthologs	YHIM_ECOLI	Inner membrane protein YhiM	yhiM b3491 JW5944	Escherichia coli (strain K12)	350
								-867.187	1020.55	P75987	Anti-adapter protein IraM;iraM;;orthologs	IRAM_ECOLI	Anti-adapter protein IraM (Enhancing lycopene biosynthesis protein 1)	iraM elb1 elbA ycgW b1160 JW1147	Escherichia coli (strain K12)	107
								-865.55	769.806	P0AD03	Intermembrane transport protein YebS;yebS;PTN000765531;orthologs	YEBS_ECOLI	Intermembrane transport protein YebS	yebS b1833 JW1822	Escherichia coli (strain K12)	427
								-826.622	977.61	P30149	Inner membrane protein YabI;yabI;PTN001293323;orthologs	YABI_ECOLI	Inner membrane protein YabI	yabI b0065 JW5005	Escherichia coli (strain K12)	254
								-817.756	943.796	P39404	Transcriptional activator protein BglJ;bglJ;PTN005152091;orthologs	BGLJ_ECOLI	Transcriptional activator protein BglJ	bglJ yjjR b4366 JW5955	Escherichia coli (strain K12)	225
								-817.202	1241.83	P69348	Toxin YoeB;yoeB;PTN002210999;orthologs	YOEB_ECOLI	Toxin YoeB, EC 3.1.-.- (Putative endoribonuclease YoeB) (Putative mRNA interferase Yoeb)	yoeB b4539 JW5331	Escherichia coli (strain K12)	84
								-816.883	864.902	P76175	Voltage-gated ClC-type chloride channel ClcB;clcB;PTN000189656;orthologs	CLCB_ECOLI	Voltage-gated ClC-type chloride channel ClcB	clcB mriT ynfJ b1592 JW5263	Escherichia coli (strain K12)	418
								-815.354	1245.72	P27245	Multiple antibiotic resistance protein MarR;marR;PTN002109477;orthologs	MARR_ECOLI	Multiple antibiotic resistance protein MarR	marR cfxB inaR soxQ b1530 JW5248	Escherichia coli (strain K12)	144
								-807.165	744.926	P64564	Uncharacterized protein YggT;yggT;PTN002113737;orthologs	YGGT_ECOLI	Uncharacterized protein YggT	yggT b2952 JW2919	Escherichia coli (strain K12)	188
								-801.618	863.459	P0ADD2	UPF0442 protein YjjB;yjjB;PTN002155818;orthologs	YJJB_ECOLI	Probable succinate transporter subunit YjjB	yjjB b4363 JW4327	Escherichia coli (strain K12)	157
								-790.667	1086.71	P0ACV2	Lipid A biosynthesis palmitoleoyltransferase;lpxP;PTN000770085;orthologs	LPXP_ECOLI	Lipid A biosynthesis palmitoleoyltransferase, EC 2.3.1.242 (Kdo(2)-lipid IV(A) palmitoleoyltransferase)	lpxP ddg b2378 JW2375	Escherichia coli (strain K12)	306
								-790.419	982.383	P52101	Sensor histidine kinase GlrK;glrK;PTN000703782;orthologs	GLRK_ECOLI	Sensor histidine kinase GlrK, EC 2.7.13.3	glrK yfhK b2556 JW5407	Escherichia coli (strain K12)	475
								-784.924	1091.4	P05052	HTH-type transcriptional regulator AppY;appY;PTN000111385;orthologs	APPY_ECOLI	HTH-type transcriptional regulator AppY (M5 polypeptide)	appY b0564 JW0553	Escherichia coli (strain K12)	249
								-780.784	863.165	P77172	Cyclic di-GMP phosphodiesterase PdeF;pdeF;PTN002105488;orthologs	PDEF_ECOLI	Cyclic di-GMP phosphodiesterase PdeF, EC 3.1.4.52	pdeF yfgF b2503 JW2488	Escherichia coli (strain K12)	747
								-776.977	1253.91	P64567	Uncharacterized protein YqgB;yqgB;;orthologs	YQGB_ECOLI	Uncharacterized protein YqgB	yqgB b2939 JW2906	Escherichia coli (strain K12)	43
								-766.45	1067.56	P05637	Bis(5'-nucleosyl)-tetraphosphatase [symmetrical];apaH;PTN001933817;orthologs	APAH_ECOLI	Bis(5'-nucleosyl)-tetraphosphatase [symmetrical], EC 3.6.1.41 (Ap4A hydrolase) (Diadenosine 5',5'''-P1,P4-tetraphosphate pyrophosphohydrolase) (Diadenosine tetraphosphatase)	apaH b0049 JW0048	Escherichia coli (strain K12)	280
								-765.294	886.803	P55798	Serine/threonine-protein phosphatase 1;pphA;PTN005131944;orthologs	PRP1_ECOLI	Serine/threonine-protein phosphatase 1, EC 3.1.3.16	pphA prpA yebX b1838 JW1827	Escherichia coli (strain K12)	218
								-764.884	944.732	P0AET5	Protein HdeD;hdeD;PTN002169196;orthologs	HDED_ECOLI	Protein HdeD	hdeD yhiA b3511 JW3479	Escherichia coli (strain K12)	190
								-763.539	853.34	P07648	RecBCD enzyme subunit RecC;recC;PTN001255141;orthologs	RECC_ECOLI	RecBCD enzyme subunit RecC, EC 3.1.11.5 (Exodeoxyribonuclease V 125 kDa polypeptide) (Exodeoxyribonuclease V gamma chain) (Exonuclease V subunit RecC, ExoV subunit RecC)	recC b2822 JW2790	Escherichia coli (strain K12)	1122
								-760.902	1387.45	P0AB65	Acylphosphatase;yccX;PTN000003121;orthologs	ACYP_ECOLI	Acylphosphatase, EC 3.6.1.7 (Acylphosphate phosphohydrolase)	yccX b0968 JW5131	Escherichia coli (strain K12)	92
								-760.188	1042.39	P23871	Ferrochelatase;hemH;PTN001339684;orthologs	HEMH_ECOLI	Ferrochelatase, EC 4.99.1.1 (Heme synthase) (Protoheme ferro-lyase)	hemH popA visA b0475 JW0464	Escherichia coli (strain K12)	320
								-743.289	989.806	P0A7H6	Recombination protein RecR;recR;PTN000765136;orthologs	RECR_ECOLI	Recombination protein RecR	recR b0472 JW0461	Escherichia coli (strain K12)	201
								-739.55	1027.74	P0AD30	Probable membrane transporter protein YfcA;yfcA;PTN000767475;orthologs	YFCA_ECOLI	Probable membrane transporter protein YfcA	yfcA b2327 JW2324	Escherichia coli (strain K12)	269
								-734.079	1146.55	P0A7H3	DNA repair protein RecO;recO;PTN002144896;orthologs	RECO_ECOLI	DNA repair protein RecO (Recombination protein O)	recO b2565 JW2549	Escherichia coli (strain K12)	242
								-732.385	1051.94	P07013	Primosomal replication protein N;priB;;orthologs	PRIB_ECOLI	Primosomal replication protein N	priB b4201 JW4159	Escherichia coli (strain K12)	104
								-732.115	994.998	P62601	Cytoplasmic trehalase;treF;PTN001157731;orthologs	TREF_ECOLI	Cytoplasmic trehalase, EC 3.2.1.28 (Alpha,alpha-trehalase) (Alpha,alpha-trehalose glucohydrolase)	treF b3519 JW3487	Escherichia coli (strain K12)	549
								-728.532	1203.14	P0AEE8	DNA adenine methylase;dam;PTN000766321;orthologs	DMA_ECOLI	DNA adenine methylase, EC 2.1.1.72 (DNA adenine methyltransferase) (Deoxyadenosyl-methyltransferase) (Orphan methyltransferase M.EcoKDam, M.EcoKDam)	dam b3387 JW3350	Escherichia coli (strain K12)	278
								-726.336	981.248	P0A8P8	Tyrosine recombinase XerD;xerD;PTN000769072;orthologs	XERD_ECOLI	Tyrosine recombinase XerD	xerD xprB b2894 JW2862	Escherichia coli (strain K12)	298
								-724.888	988.032	P0DMC5	Sensor histidine kinase RcsC;rcsC;PTN000703784;orthologs	RCSC_ECOLI	Sensor histidine kinase RcsC, EC 2.7.13.3 (Capsular synthesis regulator component C)	rcsC b2218 JW5917/JW5920	Escherichia coli (strain K12)	949
								-720.496	716.745	P28632	DNA polymerase III subunit psi;holD;;orthologs	HOLD_ECOLI	DNA polymerase III subunit psi, EC 2.7.7.7	holD b4372 JW4334	Escherichia coli (strain K12)	137
								-720.282	906.479	P25746	High frequency lysogenization protein HflD;hflD;PTN002211359;orthologs	HFLD_ECOLI	High frequency lysogenization protein HflD	hflD ycfC b1132 JW5165	Escherichia coli (strain K12)	213
								-719.852	1178.18	P0ABN1	Diacylglycerol kinase;dgkA;PTN002153544;orthologs	KDGL_ECOLI	Diacylglycerol kinase, DAGK, EC 2.7.1.107 (Diglyceride kinase, DGK)	dgkA dgk b4042 JW4002	Escherichia coli (strain K12)	122
								-719.576	1070.41	P23837	Sensor protein PhoQ;phoQ;PTN000703820;orthologs	PHOQ_ECOLI	Sensor protein PhoQ, EC 2.7.13.3, EC 3.1.3.- (Sensor histidine protein kinase/phosphatase PhoQ)	phoQ b1129 JW1115	Escherichia coli (strain K12)	486
								-714.574	1023.62	P0AAE8	Probable cadaverine/lysine antiporter;cadB;PTN000926701;orthologs	CADB_ECOLI	Cadaverine/lysine antiporter	cadB b4132 JW4093	Escherichia coli (strain K12)	444
								-713.43	1074.25	P46888	Universal stress protein C;uspC;PTN008197824;orthologs	USPC_ECOLI	Universal stress protein C	uspC yecG b1895 JW1884	Escherichia coli (strain K12)	142
								-713.419	1010.83	P77400	Inner membrane transport protein YbaT;ybaT;PTN000209366;orthologs	YBAT_ECOLI	Inner membrane transport protein YbaT	ybaT b0486 JW0475	Escherichia coli (strain K12)	430
								-710.572	1150.55	P30864	Uncharacterized HTH-type transcriptional regulator YafC;yafC;PTN000794863;orthologs	YAFC_ECOLI	Uncharacterized HTH-type transcriptional regulator YafC	yafC b0208 JW0198	Escherichia coli (strain K12)	304
								-710.322	1095.13	P0A6W9	Glutamate--cysteine ligase;gshA;PTN002215162;orthologs	GSH1_ECOLI	Glutamate--cysteine ligase, EC 6.3.2.2 (Gamma-ECS, GCS) (Gamma-glutamylcysteine synthetase)	gshA gsh-I b2688 JW2663	Escherichia coli (strain K12)	518
								-707.038	1235.88	P75991	Probable two-component-system connector protein YcgZ;ycgZ;;orthologs	YCGZ_ECOLI	Probable two-component-system connector protein YcgZ	ycgZ b1164 JW1151	Escherichia coli (strain K12)	78
								-705.09	1147.05	P71298	Prophage integrase IntF;intF;PTN001293403;orthologs	INTF_ECOLI	Prophage integrase IntF (Putative prophage CP4-6 integrase)	intF yagO b0281 JW0275	Escherichia coli (strain K12)	466
								-701.19	1031.34	P69423	Sec-independent protein translocase protein TatC;tatC;PTN000769502;orthologs	TATC_ECOLI	Sec-independent protein translocase protein TatC	tatC mttB yigU yigV b3839 JW3815	Escherichia coli (strain K12)	258
								-699.278	987.85	P18133	Nicotinate phosphoribosyltransferase;pncB;PTN001339298;orthologs	PNCB_ECOLI	Nicotinate phosphoribosyltransferase, NAPRTase, EC 6.3.4.21	pncB b0931 JW0914	Escherichia coli (strain K12)	400
								-696.756	1033	P28248	dCTP deaminase;dcd;PTN001343194;orthologs	DCD_ECOLI	dCTP deaminase, EC 3.5.4.13 (Deoxycytidine triphosphate deaminase)	dcd dus paxA b2065 JW2050	Escherichia coli (strain K12)	193
								-694.996	1217.39	P0ADK6	Protein YibA;yibA;PTN000294640;orthologs	YIBA_ECOLI	Protein YibA	yibA b3594 JW3568	Escherichia coli (strain K12)	280
								-693.006	819.051	P0AAY6	Uncharacterized protein YbjN;ybjN;;orthologs	YBJN_ECOLI	Uncharacterized protein YbjN	ybjN b0853 JW0837	Escherichia coli (strain K12)	158
								-691.841	1095.37	P37313	Dipeptide transport ATP-binding protein DppF;dppF;PTN000656048;orthologs	DPPF_ECOLI	Dipeptide transport ATP-binding protein DppF, EC 7.4.2.9	dppF dppE b3540 JW3509	Escherichia coli (strain K12)	334
								-691.556	943.473	P39285	Miniconductance mechanosensitive channel MscM;mscM;PTN000768777;orthologs	MSCM_ECOLI	Miniconductance mechanosensitive channel MscM	mscM yjeP b4159 JW4120	Escherichia coli (strain K12)	1107
								-691.149	1022.23	P13738	Na(+)/H(+) antiporter NhaA;nhaA;PTN000768697;orthologs	NHAA_ECOLI	Na(+)/H(+) antiporter NhaA (Na(+)/H(+) exchanger) (Na(+)/Li(+)/H(+) antiporter) (Sodium/proton antiporter NhaA)	nhaA ant b0019 JW0018	Escherichia coli (strain K12)	388
								-688.579	868.221	P17446	HTH-type transcriptional regulator BetI;betI;PTN007823494;orthologs	BETI_ECOLI	HTH-type transcriptional regulator BetI	betI b0313 JW0305	Escherichia coli (strain K12)	195
								-688.406	1022.58	P0A8N7	Elongation factor P--(R)-beta-lysine ligase;epmA;PTN000502774;orthologs	EPMA_ECOLI	Elongation factor P--(R)-beta-lysine ligase, EF-P--(R)-beta-lysine ligase, EC 6.3.1.- (EF-P post-translational modification enzyme A) (EF-P-lysine lysyltransferase) (GX)	epmA genX poxA yjeA b4155 JW4116	Escherichia coli (strain K12)	325
								-688.088	1231.05	P28905	DNA polymerase III subunit chi;holC;PTN002215233;orthologs	HOLC_ECOLI	DNA polymerase III subunit chi, EC 2.7.7.7	holC b4259 JW4216	Escherichia coli (strain K12)	147
								-684.907	1283.08	P52644	Heat shock protein HslJ;hslJ;PTN002179490;orthologs	HSLJ_ECOLI	Heat shock protein HslJ	hslJ ydbI b1379 JW1374	Escherichia coli (strain K12)	140
								-682.723	891.966	P0A884	Thymidylate synthase;thyA;PTN000900110;orthologs	TYSY_ECOLI	Thymidylate synthase, TS, TSase, EC 2.1.1.45	thyA b2827 JW2795	Escherichia coli (strain K12)	264
								-681.648	995.107	P76594	Peptidyl-lysine N-acetyltransferase PatZ;patZ;PTN002117340;orthologs	LYSAC_ECOLI	Peptidyl-lysine N-acetyltransferase PatZ, EC 2.3.1.- (Protein lysine acetyltransferase)	patZ pka yfiQ b2584 JW2568	Escherichia coli (strain K12)	886
								-681.522	1037.61	P75858	Uncharacterized fimbrial-like protein ElfG;elfG;PTN005002647;orthologs	ELFG_ECOLI	Uncharacterized fimbrial-like protein ElfG	elfG ycbT b0941 JW0924	Escherichia coli (strain K12)	356
								-680.944	1055.14	P0AC23	Probable formate transporter 1;focA;PTN000775627;orthologs	FOCA_ECOLI	Probable formate transporter 1 (Formate channel 1)	focA ycaE b0904 JW0887	Escherichia coli (strain K12)	285
								-678.505	1037.91	P25534	2-octaprenyl-6-methoxyphenol hydroxylase;ubiH;PTN001418010;orthologs	UBIH_ECOLI	2-octaprenyl-6-methoxyphenol hydroxylase, EC 1.14.13.-	ubiH visB b2907 JW2875	Escherichia coli (strain K12)	392
								-677.765	1068.47	P00914	Deoxyribodipyrimidine photo-lyase;phrB;PTN000894453;orthologs	PHR_ECOLI	Deoxyribodipyrimidine photo-lyase, EC 4.1.99.3 (DNA photolyase) (Photoreactivating enzyme)	phrB phr b0708 JW0698	Escherichia coli (strain K12)	472
								-676.292	989.159	P08394	RecBCD enzyme subunit RecB;recB;PTN000116257;orthologs	RECB_ECOLI	RecBCD enzyme subunit RecB, EC 3.1.11.5 (Exodeoxyribonuclease V 135 kDa polypeptide) (Exodeoxyribonuclease V beta chain) (Exonuclease V subunit RecB, ExoV subunit RecB) (Helicase/nuclease RecBCD subunit RecB)	recB ior rorA b2820 JW2788	Escherichia coli (strain K12)	1180
								-674.969	1068.33	P03018	DNA helicase II;uvrD;PTN000869832;orthologs	UVRD_ECOLI	DNA helicase II, EC 3.6.4.12	uvrD mutU pdeB rad recL b3813 JW3786	Escherichia coli (strain K12)	720
								-674.147	932.326	P37660	Inner membrane transport protein YhjV;yhjV;PTN002175706;orthologs	YHJV_ECOLI	Inner membrane transport protein YhjV	yhjV b3539 JW3508	Escherichia coli (strain K12)	423
								-671.602	1113.76	P0A9K7	Phosphate-specific transport system accessory protein PhoU;phoU;PTN000000525;orthologs	PHOU_ECOLI	Phosphate-specific transport system accessory protein PhoU, Pst system accessory protein PhoU (Negative regulator of Pho regulon)	phoU nmpA b3724 JW3702	Escherichia coli (strain K12)	241
								-671.366	942.197	P07102	Periplasmic AppA protein;appA;PTN002223187;orthologs	PPA_ECOLI	Phytase AppA, EC 3.1.3.- (6-phytase) (Histidine acid phosphatase phytase, HAP phytase) (Myo-inositol hexakisphosphate phosphohydrolase) (Phosphoanhydride phosphatase, EC 3.6.1.-) (pH 2.5 acid phosphatase, Acid phosphatase, EC 3.1.3.-)	appA b0980 JW0963	Escherichia coli (strain K12)	432
								-670.577	1156.3	P0AAB8	Universal stress protein D;uspD;PTN008197823;orthologs	USPD_ECOLI	Universal stress protein D	uspD yiiT b3923 JW3894	Escherichia coli (strain K12)	142
								-669.81	1158.55	P09980	ATP-dependent DNA helicase Rep;rep;PTN000116262;orthologs	REP_ECOLI	ATP-dependent DNA helicase Rep, EC 3.6.4.12	rep b3778 JW5604	Escherichia coli (strain K12)	673
								-669.619	1097.77	P24169	Inducible ornithine decarboxylase;speF;PTN001715269;orthologs	DCOS_ECOLI	Inducible ornithine decarboxylase, EC 4.1.1.17	speF b0693 JW0680	Escherichia coli (strain K12)	732
								-669.269	1100.55	P0A9F6	Glycine cleavage system transcriptional activator;gcvA;PTN000776757;orthologs	GCVA_ECOLI	Glycine cleavage system transcriptional activator (Gcv operon activator)	gcvA b2808 JW2779	Escherichia coli (strain K12)	305
								-669.24	1092.31	P77561	Protein YdeP;ydeP;PTN000177661;orthologs	YDEP_ECOLI	Protein YdeP	ydeP b1501 JW1495	Escherichia coli (strain K12)	759
								-668.502	955.688	P42601	Putative membrane-bound redox modulator Alx;alx;PTN000767017;orthologs	ALX_ECOLI	Putative membrane-bound redox modulator Alx	alx ygjT b3088 JW5515	Escherichia coli (strain K12)	321
								-668.178	982.13	P37745	dTDP-4-dehydrorhamnose 3,5-epimerase;rfbC;PTN001464550;orthologs	RMLC_ECOLI	dTDP-4-dehydrorhamnose 3,5-epimerase, EC 5.1.3.13 (Thymidine diphospho-4-keto-rhamnose 3,5-epimerase) (dTDP-4-keto-6-deoxyglucose 3,5-epimerase) (dTDP-6-deoxy-D-xylo-4-hexulose 3,5-epimerase) (dTDP-L-rhamnose synthase)	rfbC rmlC b2038 JW2023	Escherichia coli (strain K12)	185
								-667.58	1098.61	P0A7H0	DNA replication and repair protein RecF;recF;PTN001282550;orthologs	RECF_ECOLI	DNA replication and repair protein RecF	recF uvrF b3700 JW3677	Escherichia coli (strain K12)	357
								-665.224	1030.65	P17888	Primosomal protein N';priA;PTN001255067;orthologs	PRIA_ECOLI	Primosomal protein N', EC 3.6.4.- (ATP-dependent helicase PriA) (Replication factor Y)	priA b3935 JW3906	Escherichia coli (strain K12)	732
								-662.729	990.56	P0AE82	Sensor histidine kinase CpxA;cpxA;PTN001293173;orthologs	CPXA_ECOLI	Sensor histidine kinase CpxA, EC 2.7.13.3	cpxA ecfB eup ssd b3911 JW3882	Escherichia coli (strain K12)	457
								-660.787	961.122	P30745	GTP 3',8-cyclase;moaA;PTN001121136;orthologs	MOAA_ECOLI	GTP 3',8-cyclase, EC 4.1.99.22 (Molybdenum cofactor biosynthesis protein A)	moaA bisA chlA chlA1 narA b0781 JW0764	Escherichia coli (strain K12)	329
								-658.418	1086.54	P77736	Putative ankyrin repeat protein YahD;yahD;PTN004678661;orthologs	YAHD_ECOLI	Putative ankyrin repeat protein YahD	yahD b0318 JW0310	Escherichia coli (strain K12)	201
								-658.105	1056.9	P76214	Protein Ves;ves;PTN002209973;orthologs	VES_ECOLI	Protein Ves (Various environmental stresses-induced protein)	ves ydjR b1742 JW1731	Escherichia coli (strain K12)	191
								-655.083	866.461	P0AAA1	Inner membrane protein YagU;yagU;;orthologs	YAGU_ECOLI	Inner membrane protein YagU	yagU b0287 JW0281	Escherichia coli (strain K12)	204
								-654.926	1231.81	P24554	DNA repair protein RadA;radA;PTN000005672;orthologs	RADA_ECOLI	DNA repair protein RadA, EC 3.6.4.- (Branch migration protein RadA) (DNA repair protein Sms)	radA sms b4389 JW4352	Escherichia coli (strain K12)	460
								-654.813	1085.78	P16384	tRNA dimethylallyltransferase;miaA;PTN000119715;orthologs	MIAA_ECOLI	tRNA dimethylallyltransferase, EC 2.5.1.75 (Dimethylallyl diphosphate:tRNA dimethylallyltransferase, DMAPP:tRNA dimethylallyltransferase, DMATase) (Isopentenyl-diphosphate:tRNA isopentenyltransferase, IPP transferase, IPPT, IPTase)	miaA trpX b4171 JW4129	Escherichia coli (strain K12)	316
								-651.822	937.158	P31801	Sodium-potassium/proton antiporter ChaA;chaA;PTN002210183;orthologs	CHAA_ECOLI	Sodium-potassium/proton antiporter ChaA (Na(+)/H(+) exchanger)	chaA b1216 JW1207	Escherichia coli (strain K12)	366
								-648.091	857.302	P26648	Cell division protein FtsP;ftsP;PTN000194949;orthologs	FTSP_ECOLI	Cell division protein FtsP	ftsP sufI b3017 JW2985	Escherichia coli (strain K12)	470
								-648.016	1134.59	P09162	Uncharacterized protein YjaA;yjaA;;orthologs	YJAA_ECOLI	Uncharacterized protein YjaA	yjaA b4011 JW3971	Escherichia coli (strain K12)	127
								-647.169	1022.43	P0A6G7	ATP-dependent Clp protease proteolytic subunit;clpP;PTN000822710;orthologs	CLPP_ECOLI	ATP-dependent Clp protease proteolytic subunit, EC 3.4.21.92 (Caseinolytic protease) (Endopeptidase Clp) (Heat shock protein F21.5) (Protease Ti)	clpP lopP b0437 JW0427	Escherichia coli (strain K12)	207
								-644.46	1220.41	P25894	Metalloprotease LoiP;loiP;PTN000506443;orthologs	LOIP_ECOLI	Metalloprotease LoiP, EC 3.4.24.-	loiP yggG b2936 JW2903	Escherichia coli (strain K12)	252
								-644.321	1129.97	P0ABT5	tRNA-dihydrouridine synthase B;dusB;PTN000872080;orthologs	DUSB_ECOLI	tRNA-dihydrouridine synthase B, EC 1.3.1.-	dusB yhdG b3260 JW3228	Escherichia coli (strain K12)	321
								-643.346	1130.95	P0AGB6	ECF RNA polymerase sigma-E factor;rpoE;PTN001575481;orthologs	RPOE_ECOLI	ECF RNA polymerase sigma-E factor (RNA polymerase sigma-E factor) (Sigma-24)	rpoE sigE b2573 JW2557	Escherichia coli (strain K12)	191
								-642.976	1379.4	P0AB83	Endonuclease III;nth;PTN000040627;orthologs	END3_ECOLI	Endonuclease III, EC 4.2.99.18 (DNA-(apurinic or apyrimidinic site) lyase)	nth b1633 JW1625	Escherichia coli (strain K12)	211
								-641.398	893.937	P0AAT4	Miniconductance mechanosensitive channel YbdG;ybdG;PTN000764497;orthologs	YBDG_ECOLI	Miniconductance mechanosensitive channel YbdG	ybdG mscM b0577 JW0566	Escherichia coli (strain K12)	415
								-639.822	1047.42	P0AEJ4	Sensor histidine kinase EnvZ;envZ;PTN000703823;orthologs	ENVZ_ECOLI	Sensor histidine kinase EnvZ, EC 2.7.13.3 (Osmolarity sensor protein EnvZ)	envZ ompB perA tpo b3404 JW3367	Escherichia coli (strain K12)	450
								-638.674	1026.57	P17444	Oxygen-dependent choline dehydrogenase;betA;PTN000167937;orthologs	BETA_ECOLI	Oxygen-dependent choline dehydrogenase, CDH, CHD, EC 1.1.99.1 (Betaine aldehyde dehydrogenase, BADH, EC 1.2.1.8)	betA b0311 JW0303	Escherichia coli (strain K12)	556
								-637.464	1228.32	P76540	Bacterial microcompartment shell protein EutK;eutK;PTN002013843;orthologs	EUTK_ECOLI	Bacterial microcompartment shell protein EutK (Ethanolamine utilization protein EutK)	eutK yffI b2438 JW2431	Escherichia coli (strain K12)	166
								-635.478	1072.48	P23894	Protease HtpX;htpX;PTN000012799;orthologs	HTPX_ECOLI	Protease HtpX, EC 3.4.24.- (Heat shock protein HtpX)	htpX b1829 JW1818	Escherichia coli (strain K12)	293
								-634.933	1318.65	P24174	Mannose-1-phosphate guanylyltransferase;manC;PTN001394374;orthologs	MANC_ECOLI	Mannose-1-phosphate guanylyltransferase, EC 2.7.7.13 (GDP-mannose pyrophosphorylase, GMP, GMPP)	manC cpsB rfbM b2049 JW2034	Escherichia coli (strain K12)	478
								-634.189	995.657	P30855	Sensor protein EvgS;evgS;PTN000703726;orthologs	EVGS_ECOLI	Sensor protein EvgS, EC 2.7.13.3	evgS b2370 JW2367	Escherichia coli (strain K12)	1197
								-633.846	1093.74	P33919	Putative DNA repair helicase RadD;radD;PTN002773803;orthologs	RADD_ECOLI	Putative DNA repair helicase RadD, EC 3.6.4.12	radD yejH yejI yejJ b2184 JW2172	Escherichia coli (strain K12)	586
								-632.735	1056.48	P21893	Single-stranded-DNA-specific exonuclease RecJ;recJ;PTN000767397;orthologs	RECJ_ECOLI	Single-stranded-DNA-specific exonuclease RecJ, EC 3.1.-.-	recJ b2892 JW2860	Escherichia coli (strain K12)	577
								-632.264	1050.87	P05824	DNA repair protein RecN;recN;PTN000114932;orthologs	RECN_ECOLI	DNA repair protein RecN (Recombination protein N)	recN radB b2616 JW5416	Escherichia coli (strain K12)	553
								-631.864	1045.45	P76129	Oxygen sensor protein DosP;dosP;PTN002430458;orthologs	DOSP_ECOLI	Oxygen sensor protein DosP, EC 3.1.4.52 (Direct oxygen-sensing phosphodiesterase, Direct oxygen sensor protein) (Ec DOS) (Heme-regulated cyclic di-GMP phosphodiesterase)	dosP dos pdeO yddU b1489 JW1484	Escherichia coli (strain K12)	799
								-630.36	1038.4	P0C0L7	Proline/betaine transporter;proP;PTN001292734;orthologs	PROP_ECOLI	Proline/betaine transporter (Proline porter II, PPII)	proP b4111 JW4072	Escherichia coli (strain K12)	500
								-629.628	1211.28	P0A8G0	UvrABC system protein C;uvrC;PTN001254704;orthologs	UVRC_ECOLI	UvrABC system protein C, Protein UvrC (Excinuclease ABC subunit C)	uvrC b1913 JW1898	Escherichia coli (strain K12)	610
								-629.305	1145.67	P27278	Trifunctional NAD biosynthesis/regulator protein NadR;nadR;PTN002206364;orthologs	NADR_ECOLI	Trifunctional NAD biosynthesis/regulator protein NadR [Includes: Transcriptional regulator NadR; Nicotinamide mononucleotide adenylyltransferase, NMN adenylyltransferase, NMN-AT, NMNAT, EC 2.7.7.1 (Nicotinamide ribonucleotide adenylyltransferase) (Nicotinamide-nucleotide adenylyltransferase); Ribosylnicotinamide kinase, RNK, EC 2.7.1.22 (Nicotinamide riboside kinase, NRK, NmR-K) ]	nadR nadI b4390 JW5800	Escherichia coli (strain K12)	410
								-628.219	1237.23	P52643	D-lactate dehydrogenase;ldhA;PTN001335188;orthologs	LDHD_ECOLI	D-lactate dehydrogenase, D-LDH, EC 1.1.1.28 (Fermentative lactate dehydrogenase)	ldhA hslI htpH b1380 JW1375	Escherichia coli (strain K12)	329
								-627.534	1087.42	P0AC84	Hydroxyacylglutathione hydrolase GloB;gloB;PTN000940268;orthologs	GLO2_ECOLI	Hydroxyacylglutathione hydrolase GloB, EC 3.1.2.6 (Glyoxalase II, Glx II)	gloB yafR b0212 JW0202	Escherichia coli (strain K12)	251
								-627.263	924.47	P75783	Moderate conductance mechanosensitive channel YbiO;ybiO;PTN000765520;orthologs	YBIO_ECOLI	Moderate conductance mechanosensitive channel YbiO	ybiO b0808 JW5108	Escherichia coli (strain K12)	741
								-626.278	1239.47	P0AET2	Acid stress chaperone HdeB;hdeB;;orthologs	HDEB_ECOLI	Acid stress chaperone HdeB (10K-L protein)	hdeB yhhD yhiC b3509 JW5669	Escherichia coli (strain K12)	108
								-626.162	981.771	P0AB20	Heat shock protein HspQ;hspQ;;orthologs	HSPQ_ECOLI	Heat shock protein HspQ	hspQ yccV b0966 JW5970	Escherichia coli (strain K12)	105
								-624.159	1072.06	P77743	Propionate catabolism operon regulatory protein;prpR;PTN000787246;orthologs	PRPR_ECOLI	Propionate catabolism operon regulatory protein	prpR yahP b0330 JW0322	Escherichia coli (strain K12)	528
								-624.028	1077.35	P13482	Periplasmic trehalase;treA;PTN000600811;orthologs	TREA_ECOLI	Periplasmic trehalase, EC 3.2.1.28 (Alpha,alpha-trehalase) (Alpha,alpha-trehalose glucohydrolase, Tre37A)	treA osmA b1197 JW1186	Escherichia coli (strain K12)	565
								-623.785	1214.48	P0AGB3	RNA polymerase sigma factor RpoH;rpoH;PTN001251746;orthologs	RPOH_ECOLI	RNA polymerase sigma factor RpoH (Heat shock regulatory protein F33.4) (RNA polymerase sigma-32 factor)	rpoH fam hin htpR b3461 JW3426	Escherichia coli (strain K12)	284
								-623.745	1108.03	P77454	Glutaminase 1;glsA1;PTN000969991;orthologs	GLSA1_ECOLI	Glutaminase 1, EC 3.5.1.2	glsA1 ybaS b0485 JW0474	Escherichia coli (strain K12)	310
								-623.591	1310.08	P0AFY8	Negative modulator of initiation of replication;seqA;;orthologs	SEQA_ECOLI	Negative modulator of initiation of replication	seqA b0687 JW0674	Escherichia coli (strain K12)	181
								-622.576	1078.08	P31677	Trehalose-6-phosphate synthase;otsA;;orthologs	OTSA_ECOLI	Trehalose-6-phosphate synthase, TPS, EC 2.4.1.15 (Alpha,alpha-trehalose-phosphate synthase [UDP-forming]) (Osmoregulatory trehalose synthesis protein A, OtsA) (UDP-glucose-glucosephosphate glucosyltransferase)	otsA b1896 JW5312	Escherichia coli (strain K12)	474
								-621.249	1150.93	P77218	Phosphate acetyltransferase EutD;eutD;PTN001157995;orthologs	EUTD_ECOLI	Phosphate acetyltransferase EutD, EC 2.3.1.8 (Ethanolamine utilization protein EutD)	eutD eutI ypfA b2458 JW2442	Escherichia coli (strain K12)	338
								-619.047	1039.89	P02919	Penicillin-binding protein 1B;mrcB;PTN000792224;orthologs	PBPB_ECOLI	Penicillin-binding protein 1B, PBP-1b, PBP1b (Murein polymerase) [Includes: Penicillin-insensitive transglycosylase, EC 2.4.1.129 (Peptidoglycan TGase) (Peptidoglycan glycosyltransferase); Penicillin-sensitive transpeptidase, EC 3.4.16.4 (DD-transpeptidase) ]	mrcB pbpF ponB b0149 JW0145	Escherichia coli (strain K12)	844
								-617.86	1317.61	P0A7N4	50S ribosomal protein L32;rpmF;PTN002179468;orthologs	RL32_ECOLI	50S ribosomal protein L32 (Large ribosomal subunit protein bL32)	rpmF b1089 JW1075	Escherichia coli (strain K12)	57
								-617.551	1143.79	P0A6R3	DNA-binding protein Fis;fis;PTN001293448;orthologs	FIS_ECOLI	DNA-binding protein Fis (Factor-for-inversion stimulation protein) (Hin recombinational enhancer-binding protein)	fis b3261 JW3229	Escherichia coli (strain K12)	98
								-617.489	982.455	P75993	Probable two-component-system connector protein AriR;ariR;;orthologs	ARIR_ECOLI	Probable two-component-system connector protein AriR	ariR ymgB b1166 JW1153	Escherichia coli (strain K12)	88
								-616.862	1197.15	P0A6M4	D-aminoacyl-tRNA deacylase;dtd;PTN000049596;orthologs	DTD_ECOLI	D-aminoacyl-tRNA deacylase, DTD, EC 3.1.1.96 (D-tyrosyl RNA deacylase) (D-tyrosyl-tRNA(Tyr) deacylase) (Gly-tRNA(Ala) deacylase) (Gly-tRNA(Gly) deacylase)	dtd yihZ b3887 JW3858	Escherichia coli (strain K12)	145
								-616.077	1350.52	P21499	Ribonuclease R;rnr;PTN001156655;orthologs	RNR_ECOLI	Ribonuclease R, RNase R, EC 3.1.13.1 (Protein VacB)	rnr vacB yjeC b4179 JW5741	Escherichia coli (strain K12)	813
								-614.812	1298.86	P0ADB1	Osmotically-inducible putative lipoprotein OsmE;osmE;;orthologs	OSME_ECOLI	Osmotically-inducible putative lipoprotein OsmE (Activator of ntr-like gene protein)	osmE anr b1739 JW1728	Escherichia coli (strain K12)	112
								-614.6	1259.16	P0A898	Endoribonuclease YbeY;ybeY;PTN008713433;orthologs	YBEY_ECOLI	Endoribonuclease YbeY, EC 3.1.-.-	ybeY b0659 JW0656	Escherichia coli (strain K12)	155
								-614.438	1272.04	P36879	Uncharacterized ABC transporter ATP-binding protein YadG;yadG;PTN000656809;orthologs	YADG_ECOLI	Uncharacterized ABC transporter ATP-binding protein YadG	yadG b0127 JW0123	Escherichia coli (strain K12)	308
								-613.611	1265.2	P43672	ATP-binding protein Uup;uup;PTN000442381;orthologs	UUP_ECOLI	ATP-binding protein Uup, EC 3.6.1.-	uup ycbH ycbI b0949 JW0932	Escherichia coli (strain K12)	635
								-612.792	1106.1	P0AEA8	Siroheme synthase;cysG;PTN001079120;orthologs	CYSG_ECOLI	Siroheme synthase [Includes: Uroporphyrinogen-III C-methyltransferase, Urogen III methylase, EC 2.1.1.107 (SUMT) (Uroporphyrinogen III methylase, UROM); Precorrin-2 dehydrogenase, EC 1.3.1.76; Sirohydrochlorin ferrochelatase, EC 4.99.1.4 ]	cysG b3368 JW3331	Escherichia coli (strain K12)	457
								-612.398	954.188	P37195	HTH-type transcriptional regulator DctR;dctR;;orthologs	DCTR_ECOLI	HTH-type transcriptional regulator DctR	dctR yhiF b3507 JW3475	Escherichia coli (strain K12)	176
								-612.298	1186.43	P0A698	UvrABC system protein A;uvrA;PTN000655944;orthologs	UVRA_ECOLI	UvrABC system protein A, UvrA protein (Excinuclease ABC subunit A)	uvrA dinE b4058 JW4019	Escherichia coli (strain K12)	940
								-612.245	1456.62	P0A8Q6	ATP-dependent Clp protease adapter protein ClpS;clpS;PTN002125982;orthologs	CLPS_ECOLI	ATP-dependent Clp protease adapter protein ClpS	clpS yljA b0881 JW0865	Escherichia coli (strain K12)	106
								-611.402	1244.79	P60785	Elongation factor 4;lepA;PTN000563221;orthologs	LEPA_ECOLI	Elongation factor 4, EF-4, EC 3.6.5.n1 (Ribosomal back-translocase LepA)	lepA b2569 JW2553	Escherichia coli (strain K12)	599
								-610.602	1443.11	P0AC35	L(+)-tartrate dehydratase subunit beta;ttdB;PTN002018791;orthologs	TTDB_ECOLI	L(+)-tartrate dehydratase subunit beta, L-TTD beta, EC 4.2.1.32	ttdB ygjB b3062 JW3034	Escherichia coli (strain K12)	201
								-606.785	1080.88	P76141	Transcriptional regulator LsrR;lsrR;PTN002153323;orthologs	LSRR_ECOLI	Transcriptional regulator LsrR	lsrR ydeW b1512 JW1505	Escherichia coli (strain K12)	317
								-602.558	1044.79	P52126	Uncharacterized protein YfjK;yfjK;PTN004337427;orthologs	YFJK_ECOLI	Uncharacterized protein YfjK	yfjK b2627 JW2608	Escherichia coli (strain K12)	729
								-599.496	1595.34	P0ACG8	Heat shock protein 15;hslR;;orthologs	HSLR_ECOLI	Heat shock protein 15, HSP15	hslR yrfH b3400 JW3363	Escherichia coli (strain K12)	133
								-597.454	1110.74	P13669	Mannosyl-D-glycerate transport/metabolism system repressor MngR;mngR;PTN000203769;orthologs	MNGR_ECOLI	Mannosyl-D-glycerate transport/metabolism system repressor MngR (Fatty acyl-responsive regulator) (Protein P30)	mngR farR g30 ybgB b0730 JW0719	Escherichia coli (strain K12)	240
								-597.44	1115.1	P24230	ATP-dependent DNA helicase RecG;recG;PTN002773814;orthologs	RECG_ECOLI	ATP-dependent DNA helicase RecG, EC 3.6.4.12	recG radC b3652 JW3627	Escherichia coli (strain K12)	693
								-593.681	1409.29	P0ADA7	Osmotically-inducible lipoprotein B;osmB;;orthologs	OSMB_ECOLI	Osmotically-inducible lipoprotein B	osmB b1283 JW1275	Escherichia coli (strain K12)	72
								-592.137	1063.62	P37019	H(+)/Cl(-) exchange transporter ClcA;clcA;PTN000189657;orthologs	CLCA_ECOLI	H(+)/Cl(-) exchange transporter ClcA (ClC-ec1)	clcA eriC yadQ b0155 JW5012	Escherichia coli (strain K12)	473
								-591.272	1159.9	P69902	Formyl-CoA:oxalate CoA-transferase;frc;PTN008491637;orthologs	FCTA_ECOLI	Formyl-CoA:oxalate CoA-transferase, FCOCT, EC 2.8.3.16 (Formyl-coenzyme A transferase, Formyl-CoA transferase)	frc yfdW b2374 JW2371	Escherichia coli (strain K12)	416
								-590.734	1134.58	P0A814	Crossover junction endodeoxyribonuclease RuvC;ruvC;PTN000766538;orthologs	RUVC_ECOLI	Crossover junction endodeoxyribonuclease RuvC, EC 3.1.21.10 (Holliday junction nuclease RuvC) (Holliday junction resolvase RuvC)	ruvC b1863 JW1852	Escherichia coli (strain K12)	173
								-590.625	1171.7	P0ADU2	Probable quinol monooxygenase YgiN;ygiN;PTN002119060;orthologs	YGIN_ECOLI	Probable quinol monooxygenase YgiN, QuMo, EC 1.-.-.-	ygiN b3029 JW2997	Escherichia coli (strain K12)	104
								-589.209	1326.76	Q46948	Protein/nucleic acid deglycase 3;yajL;PTN000111186;orthologs	YAJL_ECOLI	Protein/nucleic acid deglycase 3, EC 3.1.2.-, EC 3.5.1.-, EC 3.5.1.124 (Chaperone protein YajL) (Maillard deglycase)	yajL thiJ b0424 JW5057	Escherichia coli (strain K12)	196
								-589.197	1090.59	P0AGH8	Phosphate transport system permease protein PstC;pstC;PTN000764571;orthologs	PSTC_ECOLI	Phosphate transport system permease protein PstC	pstC phoW b3727 JW3705	Escherichia coli (strain K12)	319
								-585.962	1043.42	P0A6Y5	33 kDa chaperonin;hslO;PTN000764703;orthologs	HSLO_ECOLI	33 kDa chaperonin (Heat shock protein 33, HSP33)	hslO yrfI b3401 JW5692	Escherichia coli (strain K12)	292
								-585.216	1134.77	P75990	Blue light- and temperature-regulated antirepressor BluF;bluF;PTN002105474;orthologs	BLUF_ECOLI	Blue light- and temperature-regulated antirepressor BluF, Blrp	bluF blrp ycgF b1163 JW1150	Escherichia coli (strain K12)	403
								-584.415	1217.73	P77499	Probable ATP-dependent transporter SufC;sufC;PTN000656152;orthologs	SUFC_ECOLI	Probable ATP-dependent transporter SufC	sufC ynhD b1682 JW1672	Escherichia coli (strain K12)	248
								-584.103	1396.18	P0A9M0	Lon protease;lon;PTN000799495;orthologs	LON_ECOLI	Lon protease, EC 3.4.21.53 (ATP-dependent protease La)	lon capR deg lopA muc b0439 JW0429	Escherichia coli (strain K12)	784
								-584.068	1382.95	P0A7G2	30S ribosome-binding factor;rbfA;PTN002127955;orthologs	RBFA_ECOLI	30S ribosome-binding factor (Protein P15B) (Ribosome-binding factor A, RbfA)	rbfA P15B yhbB b3167 JW3136	Escherichia coli (strain K12)	133
								-583.532	1307.68	P37690	Murein hydrolase activator EnvC;envC;PTN000494749;orthologs	ENVC_ECOLI	Murein hydrolase activator EnvC (Septal ring factor)	envC yibP b3613 JW5646	Escherichia coli (strain K12)	419
								-583.103	1302.62	P0A6Z3	Chaperone protein HtpG;htpG;PTN000163845;orthologs	HTPG_ECOLI	Chaperone protein HtpG (Heat shock protein C62.5) (Heat shock protein HtpG) (High temperature protein G)	htpG b0473 JW0462	Escherichia coli (strain K12)	624
								-581.156	1103.63	P0A9P6	ATP-dependent RNA helicase DeaD;deaD;PTN002778037;orthologs	DEAD_ECOLI	ATP-dependent RNA helicase DeaD, EC 3.6.4.13 (Cold-shock DEAD box protein A) (Translation factor W2)	deaD csdA mssB rhlD b3162 JW5531	Escherichia coli (strain K12)	629
								-580.917	1608.82	P0ACY9	Uncharacterized protein YebG;yebG;;orthologs	YEBG_ECOLI	Uncharacterized protein YebG	yebG b1848 JW1837	Escherichia coli (strain K12)	96
								-575.829	1269.2	P0AEC3	Aerobic respiration control sensor protein ArcB;arcB;PTN000703519;orthologs	ARCB_ECOLI	Aerobic respiration control sensor protein ArcB, EC 2.7.13.3	arcB b3210 JW5536	Escherichia coli (strain K12)	778
								-574.292	1232.51	P69451	Long-chain-fatty-acid--CoA ligase;fadD;PTN000645561;orthologs	LCFA_ECOLI	Long-chain-fatty-acid--CoA ligase, EC 6.2.1.3 (Long-chain acyl-CoA synthetase, Acyl-CoA synthetase)	fadD oldD b1805 JW1794	Escherichia coli (strain K12)	561
								-573.578	1252.74	P23843	Periplasmic oligopeptide-binding protein;oppA;PTN000767696;orthologs	OPPA_ECOLI	Periplasmic oligopeptide-binding protein	oppA b1243 JW1235	Escherichia coli (strain K12)	543
								-573.415	993.035	P0C058	Small heat shock protein IbpB;ibpB;PTN000163511;orthologs	IBPB_ECOLI	Small heat shock protein IbpB (16 kDa heat shock protein B)	ibpB hslS htpE b3686 JW3663	Escherichia coli (strain K12)	142
								-571.253	1320.49	P64519	Uncharacterized protein YodD;yodD;;orthologs	YODD_ECOLI	Uncharacterized protein YodD	yodD b1953 JW5317	Escherichia coli (strain K12)	75
								-571.156	1083.61	P0A6U3	tRNA uridine 5-carboxymethylaminomethyl modification enzyme MnmG;mnmG;PTN000211455;orthologs	MNMG_ECOLI	tRNA uridine 5-carboxymethylaminomethyl modification enzyme MnmG (Glucose-inhibited division protein A)	mnmG gidA trmF b3741 JW3719	Escherichia coli (strain K12)	629
								-570.23	1284.63	P24202	Mrr restriction system protein;mrr;PTN000768631;orthologs	MRR_ECOLI	Type IV methyl-directed restriction enzyme EcoKMrr, EcoKMrr (Mrr restriction system protein)	mrr b4351 JW4314	Escherichia coli (strain K12)	304
								-565.192	864.155	P14176	Glycine betaine/proline betaine transport system permease protein ProW;proW;PTN000766135;orthologs	PROW_ECOLI	Glycine betaine/proline betaine transport system permease protein ProW	proW b2678 JW2653	Escherichia coli (strain K12)	354
								-563.526	1149.5	P25519	GTPase HflX;hflX;PTN000027639;orthologs	HFLX_ECOLI	GTPase HflX (GTP-binding protein HflX)	hflX b4173 JW4131	Escherichia coli (strain K12)	426
								-563.094	1247.29	P17445	Betaine aldehyde dehydrogenase;betB;PTN000916694;orthologs	BETB_ECOLI	Betaine aldehyde dehydrogenase, BADH, EC 1.2.1.8	betB b0312 JW0304	Escherichia coli (strain K12)	490
								-562.953	1077.34	P0ACB0	Replicative DNA helicase;dnaB;PTN001248936;orthologs	DNAB_ECOLI	Replicative DNA helicase, EC 3.6.4.12	dnaB groP grpA b4052 JW4012	Escherichia coli (strain K12)	471
								-558.88	1437.22	P08622	Chaperone protein DnaJ;dnaJ;PTN001292762;orthologs	DNAJ_ECOLI	Chaperone protein DnaJ (HSP40) (Heat shock protein J)	dnaJ groP b0015 JW0014	Escherichia coli (strain K12)	376
								-558.245	1187.5	P0A8F8	UvrABC system protein B;uvrB;PTN000618192;orthologs	UVRB_ECOLI	UvrABC system protein B, Protein UvrB (Excinuclease ABC subunit B)	uvrB b0779 JW0762	Escherichia coli (strain K12)	673
								-557.847	1478.52	P0AFM6	Phage shock protein A;pspA;PTN001293407;orthologs	PSPA_ECOLI	Phage shock protein A	pspA b1304 JW1297	Escherichia coli (strain K12)	222
								-557.196	1159.57	P07363	Chemotaxis protein CheA;cheA;PTN000504255;orthologs	CHEA_ECOLI	Chemotaxis protein CheA, EC 2.7.13.3	cheA b1888 JW1877	Escherichia coli (strain K12)	654
								-555.968	1183.86	P0AFP6	GTP cyclohydrolase 1 type 2 homolog;ybgI;PTN000351159;orthologs	GCH1L_ECOLI	GTP cyclohydrolase 1 type 2 homolog (Radiation resistance protein YbgI)	ybgI b0710 JW0700	Escherichia coli (strain K12)	247
								-553.852	1184.11	P31658	Protein/nucleic acid deglycase 1;hchA;PTN001290210;orthologs	HCHA_ECOLI	Protein/nucleic acid deglycase 1, EC 3.1.2.-, EC 3.5.1.-, EC 3.5.1.124 (Glyoxalase III, EC 4.2.1.130) (Holding molecular chaperone) (Hsp31) (Maillard deglycase)	hchA yedU yzzC b1967 JW1950	Escherichia coli (strain K12)	283
								-552.923	1234.44	P00579	RNA polymerase sigma factor RpoD;rpoD;PTN001255275;orthologs	RPOD_ECOLI	RNA polymerase sigma factor RpoD (Sigma-70)	rpoD alt b3067 JW3039	Escherichia coli (strain K12)	613
								-551.753	1216.43	P0A6I0	Cytidylate kinase;cmk;PTN001083887;orthologs	KCY_ECOLI	Cytidylate kinase, CK, EC 2.7.4.25 (Cytidine monophosphate kinase, CMP kinase) (Protein MssA) (p25)	cmk mssA ycaF ycaG b0910 JW0893	Escherichia coli (strain K12)	227
								-549.522	1237.05	Q93K97	ADP-ribose pyrophosphatase;nudF;PTN000217371;orthologs	ADPP_ECOLI	ADP-ribose pyrophosphatase, EC 3.6.1.13 (ADP-ribose diphosphatase) (ADP-ribose phosphohydrolase, ASPPase) (Adenosine diphosphoribose pyrophosphatase, ADPR-PPase)	nudF aspP yqiE yzzG b3034 JW3002	Escherichia coli (strain K12)	209
								-548.808	1093.95	P31678	Trehalose-6-phosphate phosphatase;otsB;PTN001324978;orthologs	OTSB_ECOLI	Trehalose-6-phosphate phosphatase, TPP, EC 3.1.3.12 (Osmoregulatory trehalose synthesis protein B) (Trehalose 6-phosphate phosphatase) (Trehalose-phosphatase)	otsB b1897 JW1886	Escherichia coli (strain K12)	266
								-548.754	1271.73	P63284	Chaperone protein ClpB;clpB;PTN000181415;orthologs	CLPB_ECOLI	Chaperone protein ClpB (Heat shock protein F84.1)	clpB htpM b2592 JW2573	Escherichia coli (strain K12)	857
								-548.355	1199.33	P0A9D4	Serine acetyltransferase;cysE;PTN001517815;orthologs	CYSE_ECOLI	Serine acetyltransferase, SAT, EC 2.3.1.30	cysE b3607 JW3582	Escherichia coli (strain K12)	273
								-548.1	1420.79	P17993	Ubiquinone biosynthesis O-methyltransferase;ubiG;PTN001502716;orthologs	UBIG_ECOLI	Ubiquinone biosynthesis O-methyltransferase (2-octaprenyl-6-hydroxyphenol methylase, EC 2.1.1.222) (3-demethylubiquinone-8 3-O-methyltransferase, EC 2.1.1.64)	ubiG pufX yfaB b2232 JW2226	Escherichia coli (strain K12)	240
								-547.267	1219.93	P0A9C5	Glutamine synthetase;glnA;PTN001073657;orthologs	GLN1B_ECOLI	Glutamine synthetase, GS, EC 6.3.1.2 (Glutamate--ammonia ligase) (Glutamine synthetase I beta, GSI beta)	glnA b3870 JW3841	Escherichia coli (strain K12)	469
								-547.094	1235.87	P0AAI5	3-oxoacyl-[acyl-carrier-protein] synthase 2;fabF;PTN001365985;orthologs	FABF_ECOLI	3-oxoacyl-[acyl-carrier-protein] synthase 2, EC 2.3.1.179 (3-oxoacyl-[acyl-carrier-protein] synthase II) (Beta-ketoacyl-ACP synthase II, KAS II)	fabF fabJ b1095 JW1081	Escherichia coli (strain K12)	413
								-544.92	1480.29	P64614	Uncharacterized protein YhcN;yhcN;PTN002149516;orthologs	YHCN_ECOLI	Uncharacterized protein YhcN	yhcN b3238 JW5540	Escherichia coli (strain K12)	87
								-543.412	1109.04	P80645	Alkanesulfonate monooxygenase;ssuD;PTN000768567;orthologs	SSUD_ECOLI	Alkanesulfonate monooxygenase, EC 1.14.14.5 (FMNH2-dependent aliphatic sulfonate monooxygenase) (Sulfate starvation-induced protein 6, SSI6)	ssuD ycbN b0935 JW0918	Escherichia coli (strain K12)	381
								-542.463	1064.46	P0AFI0	Oxalyl-CoA decarboxylase;oxc;PTN000438757;orthologs	OXC_ECOLI	Oxalyl-CoA decarboxylase, EC 4.1.1.8	oxc yfdU b2373 JW2370	Escherichia coli (strain K12)	564
								-538.329	1224.82	P60844	Aquaporin Z;aqpZ;PTN000440990;orthologs	AQPZ_ECOLI	Aquaporin Z (Bacterial nodulin-like intrinsic protein)	aqpZ bniP b0875 JW0859	Escherichia coli (strain K12)	231
								-538.126	1359	P00448	Superoxide dismutase [Mn];sodA;PTN001349189;orthologs	SODM_ECOLI	Superoxide dismutase [Mn], EC 1.15.1.1 (MnSOD)	sodA b3908 JW3879	Escherichia coli (strain K12)	206
								-537.855	1276.17	P46837	Protein YhgF;yhgF;PTN000076727;orthologs	YHGF_ECOLI	Protein YhgF	yhgF b3407 JW3370	Escherichia coli (strain K12)	773
								-535.635	1291.47	P0ABC3	Modulator of FtsH protease HflC;hflC;PTN000814120;orthologs	HFLC_ECOLI	Modulator of FtsH protease HflC	hflC hflA b4175 JW4133	Escherichia coli (strain K12)	334
								-535.633	1101.81	P0A9F3	HTH-type transcriptional regulator CysB;cysB;PTN001285626;orthologs	CYSB_ECOLI	HTH-type transcriptional regulator CysB (Cys regulon transcriptional activator)	cysB b1275 JW1267	Escherichia coli (strain K12)	324
								-533.745	1194.06	P14175	Glycine betaine/proline betaine transport system ATP-binding protein ProV;proV;PTN000656543;orthologs	PROV_ECOLI	Glycine betaine/proline betaine transport system ATP-binding protein ProV	proV b2677 JW2652	Escherichia coli (strain K12)	400
								-532.789	1031.93	P0A812	Holliday junction ATP-dependent DNA helicase RuvB;ruvB;PTN000349968;orthologs	RUVB_ECOLI	Holliday junction ATP-dependent DNA helicase RuvB, EC 3.6.4.12	ruvB b1860 JW1849	Escherichia coli (strain K12)	336
								-532.065	1462.19	P76154	Cold shock protein YdfK;ydfK;;orthologs	YDFK_ECOLI	Cold shock protein YdfK	ydfK b1544 JW1537	Escherichia coli (strain K12)	77
								-532.065	1378.3	P76073	Uncharacterized protein YnaE;ynaE;;orthologs	YNAE_ECOLI	Uncharacterized protein YnaE	ynaE b1375 JW1369	Escherichia coli (strain K12)	77
								-531.504	1405.72	P0A8A0	Probable transcriptional regulatory protein YebC;yebC;PTN000283312;orthologs	YEBC_ECOLI	Probable transcriptional regulatory protein YebC	yebC b1864 JW1853	Escherichia coli (strain K12)	246
								-526.32	1173.27	P0A6Z1	Chaperone protein HscA;hscA;PTN000453433;orthologs	HSCA_ECOLI	Chaperone protein HscA (Hsc66)	hscA hsc b2526 JW2510	Escherichia coli (strain K12)	616
								-522.73	1130.98	P0C054	Small heat shock protein IbpA;ibpA;PTN000163512;orthologs	IBPA_ECOLI	Small heat shock protein IbpA (16 kDa heat shock protein A)	ibpA hslT htpN b3687 JW3664	Escherichia coli (strain K12)	137
								-520.466	1137.04	P0A7F9	S-adenosylmethionine:tRNA ribosyltransferase-isomerase;queA;PTN001250880;orthologs	QUEA_ECOLI	S-adenosylmethionine:tRNA ribosyltransferase-isomerase, EC 2.4.99.17 (Queuosine biosynthesis protein QueA)	queA b0405 JW0395	Escherichia coli (strain K12)	356
								-520.373	912.959	P45508	Probable autotransporter YfaL;yfaL;PTN000269352;orthologs	YFAL_ECOLI	Probable autotransporter YfaL [Cleaved into: Probable secreted autotransporter protein YfaL; Probable autotransporter YfaL translocator ]	yfaL yfaF yfaJ yfaK b2233 JW2227	Escherichia coli (strain K12)	1250
								-518.57	1248.79	P0ABC7	Modulator of FtsH protease HflK;hflK;PTN000814105;orthologs	HFLK_ECOLI	Modulator of FtsH protease HflK	hflK hflA b4174 JW4132	Escherichia coli (strain K12)	419
								-515.752	1533.76	P0A8B5	Nucleoid-associated protein YbaB;ybaB;PTN002125108;orthologs	YBAB_ECOLI	Nucleoid-associated protein YbaB	ybaB b0471 JW0460	Escherichia coli (strain K12)	109
								-515.121	1216.37	P0A6J8	D-alanine--D-alanine ligase A;ddlA;PTN000566197;orthologs	DDLA_ECOLI	D-alanine--D-alanine ligase A, EC 6.3.2.4 (D-Ala-D-Ala ligase A) (D-alanylalanine synthetase A)	ddlA b0381 JW0372	Escherichia coli (strain K12)	364
								-514.965	1104.7	P46889	DNA translocase FtsK;ftsK;PTN000505803;orthologs	FTSK_ECOLI	DNA translocase FtsK	ftsK b0890 JW0873	Escherichia coli (strain K12)	1329
								-514.879	1558.8	P45577	RNA chaperone ProQ;proQ;PTN002211436;orthologs	PROQ_ECOLI	RNA chaperone ProQ	proQ yebJ yobE yoeC b1831 JW5300	Escherichia coli (strain K12)	232
								-514.459	1169.03	P0AAC0	Universal stress protein E;uspE;PTN001592289;orthologs	USPE_ECOLI	Universal stress protein E	uspE ydaA b1333 JW1327	Escherichia coli (strain K12)	316
								-514.197	1399.93	P0ADG7	Inosine-5'-monophosphate dehydrogenase;guaB;PTN000936545;orthologs	IMDH_ECOLI	Inosine-5'-monophosphate dehydrogenase, IMP dehydrogenase, IMPD, IMPDH, EC 1.1.1.205	guaB guaR b2508 JW5401	Escherichia coli (strain K12)	488
								-513.534	928.418	P0A6S0	Flagellar L-ring protein;flgH;PTN002167599;orthologs	FLGH_ECOLI	Flagellar L-ring protein (Basal body L-ring protein)	flgH fla FVIII flaY b1079 JW5153	Escherichia coli (strain K12)	232
								-508.081	1147.55	P25522	tRNA modification GTPase MnmE;mnmE;PTN000182759;orthologs	MNME_ECOLI	tRNA modification GTPase MnmE, EC 3.6.-.-	mnmE thdF trmE b3706 JW3684	Escherichia coli (strain K12)	454
								-507.612	1287.85	P0ABH9	ATP-dependent Clp protease ATP-binding subunit ClpA;clpA;PTN000181446;orthologs	CLPA_ECOLI	ATP-dependent Clp protease ATP-binding subunit ClpA	clpA lopD b0882 JW0866	Escherichia coli (strain K12)	758
								-507.28	1476.52	P0A7G6	Protein RecA;recA;PTN000534731;orthologs	RECA_ECOLI	Protein RecA (Recombinase A)	recA lexB recH rnmB tif umuB zab b2699 JW2669	Escherichia coli (strain K12)	353
								-505.859	1219.94	P25888	ATP-dependent RNA helicase RhlE;rhlE;PTN002773591;orthologs	RHLE_ECOLI	ATP-dependent RNA helicase RhlE, EC 3.6.4.13	rhlE b0797 JW0781	Escherichia coli (strain K12)	454
								-505.309	1417.43	P0AD61	Pyruvate kinase I;pykF;PTN000212867;orthologs	KPYK1_ECOLI	Pyruvate kinase I, EC 2.7.1.40 (PK-1)	pykF b1676 JW1666	Escherichia coli (strain K12)	470
								-504.466	1387	P33362	Glycine betaine-binding protein YehZ;yehZ;;orthologs	YEHZ_ECOLI	Glycine betaine-binding protein YehZ	yehZ osmF b2131 JW2119	Escherichia coli (strain K12)	305
								-502.3	1437.73	P0A809	Holliday junction ATP-dependent DNA helicase RuvA;ruvA;PTN002138768;orthologs	RUVA_ECOLI	Holliday junction ATP-dependent DNA helicase RuvA, EC 3.6.4.12	ruvA b1861 JW1850	Escherichia coli (strain K12)	203
								-501.621	1188.15	P0DTT0	50S ribosomal subunit assembly factor BipA;bipA;PTN000563269;orthologs	BIPA_ECOLI	50S ribosomal subunit assembly factor BipA, EC 3.6.5.- (GTP-binding protein BipA/TypA) (Ribosome assembly factor BipA) (Ribosome-dependent GTPase BipA) (Tyrosine phosphorylated protein A)	bipA o591 typA yihK b3871 JW5571	Escherichia coli (strain K12)	607
								-501.032	1360.77	P0A6H5	ATP-dependent protease ATPase subunit HslU;hslU;PTN000137399;orthologs	HSLU_ECOLI	ATP-dependent protease ATPase subunit HslU (Heat shock protein HslU) (Unfoldase HslU)	hslU htpI b3931 JW3902	Escherichia coli (strain K12)	443
								-498.417	1723.08	P0A707	Translation initiation factor IF-3;infC;PTN000101536;orthologs	IF3_ECOLI	Translation initiation factor IF-3 [Cleaved into: Translation initiation factor IF-3, N-terminally processed; Translation initiation factor IF-3S ]	infC fit srjA b1718 JW5829	Escherichia coli (strain K12)	180
								-496.796	1392.38	P0A9K9	FKBP-type peptidyl-prolyl cis-trans isomerase SlyD;slyD;PTN000054887;orthologs	SLYD_ECOLI	FKBP-type peptidyl-prolyl cis-trans isomerase SlyD, PPIase, EC 5.2.1.8 (Histidine-rich protein) (Metallochaperone SlyD) (Rotamase) (Sensitivity to lysis protein D) (WHP)	slyD b3349 JW3311	Escherichia coli (strain K12)	196
								-488.297	1069.54	P37673	Protein YiaL;yiaL;PTN002169101;orthologs	YIAL_ECOLI	Protein YiaL	yiaL b3576 JW3548	Escherichia coli (strain K12)	155
								-487.065	1078.86	P21179	Catalase HPII;katE;PTN000157377;orthologs	CATE_ECOLI	Catalase HPII, EC 1.11.1.6 (Hydroxyperoxidase II)	katE b1732 JW1721	Escherichia coli (strain K12)	753
								-485.713	1219.53	P0C0V0	Periplasmic serine endoprotease DegP;degP;PTN001117973;orthologs	DEGP_ECOLI	Periplasmic serine endoprotease DegP, EC 3.4.21.107 (Heat shock protein DegP) (Protease Do)	degP htrA ptd b0161 JW0157	Escherichia coli (strain K12)	474
								-485.535	1569.13	P0AE67	Chemotaxis protein CheY;cheY;PTN000724772;orthologs	CHEY_ECOLI	Chemotaxis protein CheY	cheY b1882 JW1871	Escherichia coli (strain K12)	129
								-482.313	1379.68	P0A7B8	ATP-dependent protease subunit HslV;hslV;PTN000175847;orthologs	HSLV_ECOLI	ATP-dependent protease subunit HslV, EC 3.4.25.2 (Heat shock protein HslV)	hslV htpO yiiC b3932 JW3903	Escherichia coli (strain K12)	176
								-474.103	1337.16	P0A8J4	UPF0250 protein YbeD;ybeD;PTN002210958;orthologs	YBED_ECOLI	UPF0250 protein YbeD	ybeD b0631 JW0626	Escherichia coli (strain K12)	87
								-473.356	1494.87	P64596	Uncharacterized protein YraP;yraP;PTN002160960;orthologs	YRAP_ECOLI	Uncharacterized protein YraP	yraP b3150 JW3119	Escherichia coli (strain K12)	191
								-473.239	1286.65	P0AFM2	Glycine betaine/proline betaine-binding periplasmic protein;proX;;orthologs	PROX_ECOLI	Glycine betaine/proline betaine-binding periplasmic protein (GBBP)	proX proU b2679 JW2654	Escherichia coli (strain K12)	330
								-471.42	1446.93	P0C0L2	Peroxiredoxin OsmC;osmC;PTN002138792;orthologs	OSMC_ECOLI	Peroxiredoxin OsmC, EC 1.11.1.- (Osmotically-inducible protein C)	osmC b1482 JW1477	Escherichia coli (strain K12)	143
								-470.051	1388.65	P0AB24	Iron uptake system component EfeO;efeO;PTN002216839;orthologs	EFEO_ECOLI	Iron uptake system component EfeO	efeO ycdO b1018 JW1003	Escherichia coli (strain K12)	375
								-453.541	1330.55	P0ADS6	Uncharacterized protein YggE;yggE;PTN002155703;orthologs	YGGE_ECOLI	Uncharacterized protein YggE	yggE b2922 JW2889	Escherichia coli (strain K12)	246
								-453.124	1485.7	P0AG82	Phosphate-binding protein PstS;pstS;PTN000778084;orthologs	PSTS_ECOLI	Phosphate-binding protein PstS, PBP	pstS phoS b3728 JW3706	Escherichia coli (strain K12)	346
								-436.341	1859.81	P75694	Uncharacterized protein YahO;yahO;PTN002149544;orthologs	YAHO_ECOLI	Uncharacterized protein YahO	yahO b0329 JW0321	Escherichia coli (strain K12)	91
								-432.364	1355.73	P05055	Polyribonucleotide nucleotidyltransferase;pnp;PTN000134248;orthologs	PNP_ECOLI	Polyribonucleotide nucleotidyltransferase, EC 2.7.7.8 (Polynucleotide phosphorylase, PNPase)	pnp b3164 JW5851	Escherichia coli (strain K12)	711
								-429.43	1633.13	P0A705	Translation initiation factor IF-2;infB;PTN000562035;orthologs	IF2_ECOLI	Translation initiation factor IF-2	infB gicD ssyG b3168 JW3137	Escherichia coli (strain K12)	890
								-409.861	1659.79	P0A6F5	60 kDa chaperonin;groL;PTN000143676;orthologs	CH60_ECOLI	Chaperonin GroEL, EC 5.6.1.7 (60 kDa chaperonin) (Chaperonin-60, Cpn60) (GroEL protein)	groEL groL mopA b4143 JW4103	Escherichia coli (strain K12)	548
								-407.791	1687.73	P0AFH8	Osmotically-inducible protein Y;osmY;PTN002160969;orthologs	OSMY_ECOLI	Osmotically-inducible protein Y	osmY b4376 JW4338	Escherichia coli (strain K12)	201
								-406.955	1736.98	P0AES9	Acid stress chaperone HdeA;hdeA;;orthologs	HDEA_ECOLI	Acid stress chaperone HdeA (10K-S protein)	hdeA yhhC yhiB b3510 JW3478	Escherichia coli (strain K12)	110
								-404.02	1571.02	P09372	Protein GrpE;grpE;PTN000478399;orthologs	GRPE_ECOLI	Protein GrpE (HSP-70 cofactor) (HSP24) (Heat shock protein B25.3)	grpE b2614 JW2594	Escherichia coli (strain K12)	197
								-400.855	1597.83	P0AAR3	Cys-tRNA(Pro)/Cys-tRNA(Cys) deacylase YbaK;ybaK;PTN000764481;orthologs	YBAK_ECOLI	Cys-tRNA(Pro)/Cys-tRNA(Cys) deacylase YbaK, EC 4.2.-.-	ybaK b0481 JW0470	Escherichia coli (strain K12)	159
								-399.735	1407.19	P0AD49	Ribosome-associated inhibitor A;raiA;PTN002114399;orthologs	YFIA_ECOLI	Ribosome-associated inhibitor A (Protein Y, pY) (Ribosome associated factor Y) (Spot Y)	raiA yfiA b2597 JW2578	Escherichia coli (strain K12)	113
								-396.784	1708.34	P0A6F9	10 kDa chaperonin;groS;PTN000080810;orthologs	CH10_ECOLI	Co-chaperonin GroES (10 kDa chaperonin) (Chaperonin-10, Cpn10)	groES groS mopB b4142 JW4102	Escherichia coli (strain K12)	97
								-396.512	1405.63	P45470	Protein/nucleic acid deglycase 2;yhbO;PTN000111288;orthologs	YHBO_ECOLI	Protein/nucleic acid deglycase 2, EC 3.1.2.-, EC 3.5.1.-, EC 3.5.1.124 (Maillard deglycase)	yhbO b3153 JW5529	Escherichia coli (strain K12)	172
								-389.63	1710.95	P0A850	Trigger factor;tig;PTN000777999;orthologs	TIG_ECOLI	Trigger factor, TF, EC 5.2.1.8 (PPIase)	tig b0436 JW0426	Escherichia coli (strain K12)	432
								-385.057	1451.61	P0A9X9	Cold shock protein CspA;cspA;PTN000166700;orthologs	CSPA_ECOLI	Cold shock protein CspA, CSP-A (7.4 kDa cold shock protein) (CS7.4)	cspA cspS b3556 JW3525	Escherichia coli (strain K12)	70
								-380.766	1683.44	P68919	50S ribosomal protein L25;rplY;PTN002116560;orthologs	RL25_ECOLI	50S ribosomal protein L25 (Large ribosomal subunit protein bL25)	rplY b2185 JW2173	Escherichia coli (strain K12)	94
								-374.099	1319.93	P36995	Cold shock-like protein CspB;cspB;PTN000166694;orthologs	CSPB_ECOLI	Cold shock-like protein CspB, CSP-B	cspB b1557 JW1549	Escherichia coli (strain K12)	71
								-360.5	1443.95	P0A6Y8	Chaperone protein DnaK;dnaK;PTN000452647;orthologs	DNAK_ECOLI	Chaperone protein DnaK (HSP70) (Heat shock 70 kDa protein) (Heat shock protein 70)	dnaK groP grpF seg b0014 JW0013	Escherichia coli (strain K12)	638
								-334.186	1286.66	P0A978	Cold shock-like protein CspG;cspG;PTN000166698;orthologs	CSPG_ECOLI	Cold shock-like protein CspG, CPS-G	cspG cspI b0990 JW0974	Escherichia coli (strain K12)	70
								-289.186	1562.37	P0A986	Cold shock-like protein CspI;cspI;PTN000166699;orthologs	CSPI_ECOLI	Cold shock-like protein CspI, CPS-I	cspI cspJ b1552 JW1544	Escherichia coli (strain K12)	70
								-148.402	2140.94	P36560	Acid shock protein;asr;;orthologs	ASR_ECOLI	Acid shock protein	asr b1597 JW5826	Escherichia coli (strain K12)	102

## Sheet: E coli GO Translation
						MLR-	MLR+	MLR-	MLR+		Uniprot
					Population average	-644.587	1118.03	-426.242	1649.11	ECOLI	P0AG67	30S ribosomal protein S1;rpsA;PTN000076752;orthologs
					Population sd	117.889	201.172	-455.34	1081.7	ECOLI	P0A7R5	30S ribosomal protein S10;rpsJ;PTN000193644;orthologs
					Full GO term			-477.698	1336.46	ECOLI	P0A7R9	30S ribosomal protein S11;rpsK;PTN000205056;orthologs
					z-test	1.1044e-18	9.79208e-61	-704.452	1518.63	ECOLI	P0A7S3	30S ribosomal protein S12;rpsL;PTN000183177;orthologs
					Collapsed to representative members			-582.271	1399.24	ECOLI	P0A7S9	30S ribosomal protein S13;rpsM;PTN000093382;orthologs
					z-test	0.00266941	5.47591e-08	-723.089	1432.46	ECOLI	P0AG59	30S ribosomal protein S14;rpsN;PTN000457071;orthologs
								-665.876	1124.81	ECOLI	P0ADZ4	30S ribosomal protein S15;rpsO;PTN000594987;orthologs
								-443.305	1392.9	ECOLI	P0A7T3	30S ribosomal protein S16;rpsP;PTN000308823;orthologs
								-597.238	1652.4	ECOLI	P0AG63	30S ribosomal protein S17;rpsQ;PTN000078672;orthologs
								-764.44	1061.37	ECOLI	P0A7T7	30S ribosomal protein S18;rpsR;PTN000336747;orthologs
								-465.511	1622.61	ECOLI	P0A7U3	30S ribosomal protein S19;rpsS;PTN000223058;orthologs
								-480.427	1371.43	ECOLI	P0A7V0	30S ribosomal protein S2;rpsB;PTN000283515;orthologs
								-398.437	1821.7	ECOLI	P0A7U7	30S ribosomal protein S20;rpsT;PTN002122476;orthologs
								-655.239	1824.27	ECOLI	P68679	30S ribosomal protein S21;rpsU;PTN001291660;orthologs
								-456.236	1599.02	ECOLI	P0A7V3	30S ribosomal protein S3;rpsC;PTN000205183;orthologs
								-636.379	1535.08	ECOLI	P0A7V8	30S ribosomal protein S4;rpsD;PTN000216668;orthologs
								-385.222	1610.18	ECOLI	P0A7W1	30S ribosomal protein S5;rpsE;PTN000346936;orthologs
								-465.363	1390.97	ECOLI	P02358	30S ribosomal protein S6;rpsF;PTN001464210;orthologs
								-636.559	1479.36	ECOLI	P02359	30S ribosomal protein S7;rpsG;PTN000129047;orthologs
								-537.885	1572.15	ECOLI	P0A7W7	30S ribosomal protein S8;rpsH;PTN000204883;orthologs
								-617.123	1388.12	ECOLI	P0A7X3	30S ribosomal protein S9;rpsI;PTN000490986;orthologs
								-360.936	1700.81	ECOLI	P0A7L0	50S ribosomal protein L1;rplA;PTN000560551;orthologs
								-503.164	1682.15	ECOLI	P0A7J3	50S ribosomal protein L10;rplJ;PTN000169225;orthologs
								-406.859	1635.92	ECOLI	P0A7J7	50S ribosomal protein L11;rplK;PTN000184221;orthologs
								-419.352	1519.63	ECOLI	P0AA10	50S ribosomal protein L13;rplM;PTN000166884;orthologs
								-553.447	1442.24	ECOLI	P0ADY3	50S ribosomal protein L14;rplN;PTN000205324;orthologs
								-440.25	1655.74	ECOLI	P02413	50S ribosomal protein L15;rplO;PTN000309666;orthologs
								-491.426	1649.71	ECOLI	P0ADY7	50S ribosomal protein L16;rplP;PTN000259534;orthologs
								-636.961	1259.11	ECOLI	P0AG44	50S ribosomal protein L17;rplQ;PTN000373856;orthologs
								-461.59	1578.8	ECOLI	P0C018	50S ribosomal protein L18;rplR;PTN000307390;orthologs
								-512.774	1587.16	ECOLI	P0A7K6	50S ribosomal protein L19;rplS;PTN000402865;orthologs
								-505.648	1481.14	ECOLI	P60422	50S ribosomal protein L2;rplB;PTN000343734;orthologs
								-543.008	1618.03	ECOLI	P0A7L3	50S ribosomal protein L20;rplT;PTN000105913;orthologs
								-349.466	1768.91	ECOLI	P0AG48	50S ribosomal protein L21;rplU;PTN000482503;orthologs
								-473.373	1555.25	ECOLI	P61175	50S ribosomal protein L22;rplV;PTN000337511;orthologs
								-425.93	2056.96	ECOLI	P0ADZ0	50S ribosomal protein L23;rplW;PTN000178889;orthologs
								-272.01	1993.09	ECOLI	P60624	50S ribosomal protein L24;rplX;PTN000307762;orthologs
								-380.766	1683.44	ECOLI	P68919	50S ribosomal protein L25;rplY;PTN002116560;orthologs
								-424.741	1859.96	ECOLI	P0A7L8	50S ribosomal protein L27;rpmA;PTN000407726;orthologs
								-689.385	1364.32	ECOLI	P0A7M2	50S ribosomal protein L28;rpmB;PTN001413433;orthologs
								-640.698	1517.4	ECOLI	P0A7M6	50S ribosomal protein L29;rpmC;PTN000099543;orthologs
								-347.746	1685.01	ECOLI	P60438	50S ribosomal protein L3;rplC;PTN000132513;orthologs
								-476.475	1392.36	ECOLI	P0AG51	50S ribosomal protein L30;rpmD;PTN001439449;orthologs
								-477.23	1268.31	ECOLI	P0A7N1	50S ribosomal protein L31 type B;ykgM;PTN002116306;orthologs
								-763.186	1310.56	ECOLI	P0A7M9	50S ribosomal protein L31;rpmE;PTN002116380;orthologs
								-617.86	1317.61	ECOLI	P0A7N4	50S ribosomal protein L32;rpmF;PTN002179468;orthologs
								-382.309	2145	ECOLI	P0A7N9	50S ribosomal protein L33;rpmG;PTN000391354;orthologs
								-705.696	1300.22	ECOLI	P0A7P5	50S ribosomal protein L34;rpmH;PTN000376376;orthologs
								-536.723	1993.65	ECOLI	P0A7Q1	50S ribosomal protein L35;rpmI;PTN002119336;orthologs
								-817.413	1796.43	ECOLI	Q2EEQ2	50S ribosomal protein L36 2;ykgO;PTN001821277;orthologs
								-915.842	1909.29	ECOLI	P0A7Q6	50S ribosomal protein L36;rpmJ;PTN000428215;orthologs
								-499.025	1524.91	ECOLI	P60723	50S ribosomal protein L4;rplD;PTN000078864;orthologs
								-542.05	1380.56	ECOLI	P62399	50S ribosomal protein L5;rplE;PTN000242186;orthologs
								-401.056	1624.31	ECOLI	P0AG55	50S ribosomal protein L6;rplF;PTN000183792;orthologs
								-292.19	2281.75	ECOLI	P0A7K2	50S ribosomal protein L7/L12;rplL;PTN002552928;orthologs
								-324.94	1771.31	ECOLI	P0A7R1	50S ribosomal protein L9;rplI;PTN000483119;orthologs
								-536.148	1300.85	ECOLI	P00957	Alanine--tRNA ligase;alaS;PTN000207085;orthologs
								-623.806	1549.15	ECOLI	P36675	Alternative ribosome-rescue factor A;arfA;;orthologs
								-570.653	1315.65	ECOLI	P11875	Arginine--tRNA ligase;argS;PTN000943350;orthologs
								-584.451	1217.53	ECOLI	P0A8M0	Asparagine--tRNA ligase;asnS;PTN000502508;orthologs
								-558.285	1197.77	ECOLI	P21889	Aspartate--tRNA ligase;aspS;PTN000502668;orthologs
								-617.111	1189.3	ECOLI	P21888	Cysteine--tRNA ligase;cysS;PTN000095440;orthologs
								-400.855	1597.83	ECOLI	P0AAR3	Cys-tRNA(Pro)/Cys-tRNA(Cys) deacylase YbaK;ybaK;PTN000764481;orthologs
								-611.402	1244.79	ECOLI	P60785	Elongation factor 4;lepA;PTN000563221;orthologs
								-456.777	1397.67	ECOLI	P0A6M8	Elongation factor G;fusA;PTN000563145;orthologs
								-688.406	1022.58	ECOLI	P0A8N7	Elongation factor P--(R)-beta-lysine ligase;epmA;PTN000502774;orthologs
								-500.91	1389.59	ECOLI	P0A6N4	Elongation factor P;efp;PTN000769400;orthologs
								-559.495	1240.52	ECOLI	P0A6N8	Elongation factor P-like protein;yeiP;PTN001293225;orthologs
								-361.438	1882.75	ECOLI	P0A6P1	Elongation factor Ts;tsf;PTN000201532;orthologs
								-443.744	1397.63	ECOLI	P0CE47	Elongation factor Tu 1;tufA;PTN001292282;orthologs
								-448.739	1391.94	ECOLI	P0CE48	Elongation factor Tu 2;tufB;PTN001292281;orthologs
								-614.6	1259.16	ECOLI	P0A898	Endoribonuclease YbeY;ybeY;PTN008713433;orthologs
								-575.524	1287.74	ECOLI	P0A9W3	Energy-dependent translational throttle protein EttA;ettA;PTN000442348;orthologs
								-624.953	1167.67	ECOLI	P04805	Glutamate--tRNA ligase;gltX;PTN000012555;orthologs
								-645.599	1170.44	ECOLI	P00962	Glutamine--tRNA ligase;glnS;PTN000804356;orthologs
								-649.461	887.399	ECOLI	P27305	Glutamyl-Q tRNA(Asp) synthetase;gluQ;PTN000804415;orthologs
								-700.04	1025.24	ECOLI	P00960	Glycine--tRNA ligase alpha subunit;glyQ;;orthologs
								-515.051	1320.52	ECOLI	P00961	Glycine--tRNA ligase beta subunit;glyS;PTN000763969;orthologs
								-563.526	1149.5	ECOLI	P25519	GTPase HflX;hflX;PTN000027639;orthologs
								-648.54	1219.8	ECOLI	P60906	Histidine--tRNA ligase;hisS;PTN000896038;orthologs
								-633.376	1296.08	ECOLI	P00956	Isoleucine--tRNA ligase;ileS;PTN000236000;orthologs
								-606.924	1305.33	ECOLI	P07813	Leucine--tRNA ligase;leuS;PTN000236491;orthologs
								-701.924	1079.43	ECOLI	P0A821	L-seryl-tRNA(Sec) selenium transferase;selA;PTN000795152;orthologs
								-522.327	1100.9	ECOLI	P0A8N5	Lysine--tRNA ligase, heat inducible;lysU;PTN000502790;orthologs
								-514.418	1156.09	ECOLI	P0A8N3	Lysine--tRNA ligase;lysS;PTN000502791;orthologs
								-622.755	1167.94	ECOLI	P00959	Methionine--tRNA ligase;metG;PTN000942565;orthologs
								-624.622	1198.02	ECOLI	P23882	Methionyl-tRNA formyltransferase;fmt;PTN000875755;orthologs
								-697.446	1172.37	ECOLI	Q47149	mRNA interferase toxin YafQ;yafQ;PTN002221018;orthologs
								-592.022	1156.47	ECOLI	P0A7I0	Peptide chain release factor RF1;prfA;PTN000117852;orthologs
								-596.438	1284.97	ECOLI	P07012	Peptide chain release factor RF2;prfB;PTN000117807;orthologs
								-548.633	1259.97	ECOLI	P0A7I4	Peptide chain release factor RF3;prfC;PTN000563292;orthologs
								-561.178	1380.18	ECOLI	P0A6K3	Peptide deformylase;def;PTN000048693;orthologs
								-609.164	1392.31	ECOLI	P40711	Peptidyl-tRNA hydrolase ArfB;arfB;PTN000870856;orthologs
								-462.572	1329.66	ECOLI	P0A7D1	Peptidyl-tRNA hydrolase;pth;PTN000425494;orthologs
								-514.404	1034.24	ECOLI	P08312	Phenylalanine--tRNA ligase alpha subunit;pheS;PTN000166116;orthologs
								-586.02	1264.25	ECOLI	P07395	Phenylalanine--tRNA ligase beta subunit;pheT;PTN000101931;orthologs
								-528.021	1253.85	ECOLI	P16659	Proline--tRNA ligase;proS;PTN000894060;orthologs
								-537.855	1276.17	ECOLI	P46837	Protein YhgF;yhgF;PTN000076727;orthologs
								-633.846	1093.74	ECOLI	P33919	Putative DNA repair helicase RadD;radD;PTN002773803;orthologs
								-665.895	853.978	ECOLI	P0ACC1	Release factor glutamine methyltransferase;prmC;PTN000430994;orthologs
								-612.3	1191.09	ECOLI	P0C0U4	Ribosomal protein S6--L-glutamate ligase;rimK;PTN000492698;orthologs
								-508.773	1239.6	ECOLI	P0A8A8	Ribosome maturation factor RimP;rimP;PTN002140408;orthologs
								-541.222	1397.59	ECOLI	P0A805	Ribosome-recycling factor;frr;PTN000469883;orthologs
								-578.192	1095.25	ECOLI	P14081	Selenocysteine-specific elongation factor;selB;PTN001136681;orthologs
								-623.428	1210.13	ECOLI	P0A8L1	Serine--tRNA ligase;serS;PTN000925747;orthologs
								-655.675	1580.81	ECOLI	P0A832	SsrA-binding protein;smpB;PTN000768024;orthologs
								-472	1475.91	ECOLI	P68191	Stationary-phase-induced ribosome-associated protein;sra;;orthologs
								-692.763	1223.92	ECOLI	P0A8M3	Threonine--tRNA ligase;thrS;PTN000894018;orthologs
								-540.833	1261.19	ECOLI	P69222	Translation initiation factor IF-1;infA;PTN002120833;orthologs
								-429.43	1633.13	ECOLI	P0A705	Translation initiation factor IF-2;infB;PTN000562035;orthologs
								-498.417	1723.08	ECOLI	P0A707	Translation initiation factor IF-3;infC;PTN000101536;orthologs
								-607.826	1267.3	ECOLI	P00954	Tryptophan--tRNA ligase;trpS;PTN000006545;orthologs
								-603.245	1243.19	ECOLI	P0AGJ9	Tyrosine--tRNA ligase;tyrS;PTN000205494;orthologs
								-567.343	1726.43	ECOLI	P0AAS7	Uncharacterized protein YbcJ;ybcJ;;orthologs
								-628.713	1775.69	ECOLI	P08245	Uncharacterized protein YciH;yciH;PTN001400375;orthologs
								-582.892	1214.73	ECOLI	P07118	Valine--tRNA ligase;valS;PTN000236207;orthologs

## Sheet: S cerev. GO Cytoplasmic transl 
							MLR-	MLR+	MLR-	MLR+
						Population average	-179.866	1090.6	-138.522	1336.09	P32481	YEAST|SGD=S000000827|UniProtKB=P32481	Eukaryotic translation initiation factor 2 subunit gamma;GCD11;PTN000562206;orthologs	EUKARYOTIC TRANSLATION INITIATION FACTOR 2 SUBUNIT 3-RELATED (PTHR42854:SF3)	translation initiation factor(PC00224)	Saccharomyces cerevisiae
						Population sd	49.3542	227.441	-236.671	1389.34	P38711	YEAST|SGD=S000001063|UniProtKB=P38711	40S ribosomal protein S27-B;RPS27B;PTN000174362;orthologs	40S RIBOSOMAL PROTEIN S27 (PTHR11594:SF0)	ribosomal protein(PC00202)	Saccharomyces cerevisiae
									-149.029	1893.23	P06367	YEAST|SGD=S000000627|UniProtKB=P06367	40S ribosomal protein S14-A;RPS14A;PTN000204946;orthologs	RIBOSOMAL PROTEIN S14 (PTHR11759:SF1)	ribosomal protein(PC00202)	Saccharomyces cerevisiae
						z-test	4.12402e-35	3.23055e-162	-93.0979	1721.62	P0CX52	YEAST|SGD=S000002241|UniProtKB=P0CX52	40S ribosomal protein S16-B;RPS16B;PTN000490885;orthologs	RIBOSOMAL PROTEIN S16 (PTHR21569:SF16)	ribosomal protein(PC00202)	Saccharomyces cerevisiae
									-158.602	1136.95	P0CH08	YEAST|SGD=S000001410|UniProtKB=P0CH08	Ubiquitin-60S ribosomal protein L40;RPL40A;PTN001321046;orthologs	UBIQUITIN-60S RIBOSOMAL PROTEIN L40 (PTHR10666:SF456)		Saccharomyces cerevisiae
									-89.2712	1923.73	P05747	YEAST|SGD=S000006437|UniProtKB=P05747	60S ribosomal protein L29;RPL29;PTN000306518;orthologs	60S RIBOSOMAL PROTEIN L29 (PTHR12884:SF0)	ribosomal protein(PC00202)	Saccharomyces cerevisiae
									-149.35	1637.72	Q02753	YEAST|SGD=S000000395|UniProtKB=Q02753	60S ribosomal protein L21-A;RPL21A;PTN000469774;orthologs	60S RIBOSOMAL PROTEIN L21 (PTHR20981:SF6)	ribosomal protein(PC00202)	Saccharomyces cerevisiae
									-89.7766	1516.86	O13516	YEAST|SGD=S000006002|UniProtKB=O13516	40S ribosomal protein S9-A;RPS9A;PTN000216599;orthologs	40S RIBOSOMAL PROTEIN S9 (PTHR11831:SF5)	ribosomal protein(PC00202)	Saccharomyces cerevisiae
									-131.118	1277.27	P14127	YEAST|SGD=S000002855|UniProtKB=P14127	40S ribosomal protein S17-B;RPS17B;PTN000077222;orthologs	40S RIBOSOMAL PROTEIN S17 (PTHR10732:SF0)	ribosomal protein(PC00202)	Saccharomyces cerevisiae
									-80.189	1679.61	P0CX45	YEAST|SGD=S000002104|UniProtKB=P0CX45	60S ribosomal protein L2-A;RPL2A;PTN001415426;orthologs	60S RIBOSOMAL PROTEIN L8 (PTHR13691:SF16)	ribosomal protein(PC00202)	Saccharomyces cerevisiae
									-154.275	1000.46	Q03768	YEAST|SGD=S000002559|UniProtKB=Q03768	Protein GIR2;GIR2;PTN000265461;orthologs	RWD DOMAIN-CONTAINING PROTEIN 1 (PTHR12292:SF2)		Saccharomyces cerevisiae
									-157.525	1302.8	P89886	YEAST|SGD=S000002957|UniProtKB=P89886	Translation machinery-associated protein 20;TMA20;PTN000513882;orthologs	MALIGNANT T-CELL-AMPLIFIED SEQUENCE 1 (PTHR22798:SF0)	translation initiation factor(PC00224)	Saccharomyces cerevisiae
									-128.273	2014.15	P02400	YEAST|SGD=S000002790|UniProtKB=P02400	60S acidic ribosomal protein P2-beta;RPP2B;PTN000474736;orthologs	60S ACIDIC RIBOSOMAL PROTEIN P2 (PTHR21141:SF5)	ribosomal protein(PC00202)	Saccharomyces cerevisiae
									-158.602	1136.95	P0CH09	YEAST|SGD=S000001802|UniProtKB=P0CH09	Ubiquitin-60S ribosomal protein L40;RPL40B;PTN000071733;orthologs	UBIQUITIN-LIKE DOMAIN-CONTAINING PROTEIN (PTHR10666:SF451)		Saccharomyces cerevisiae
									-74.3095	1436.87	P32905	YEAST|SGD=S000003446|UniProtKB=P32905	40S ribosomal protein S0-A;RPS0A;PTN000160790;orthologs	40S RIBOSOMAL PROTEIN SA (PTHR11489:SF9)	ribosomal protein(PC00202)	Saccharomyces cerevisiae
									-109.483	1407.38	P10591	YEAST|SGD=S000000004|UniProtKB=P10591	Heat shock protein SSA1;SSA1;PTN000453248;orthologs	HEAT SHOCK 70 KDA PROTEIN COGNATE 1-RELATED (PTHR19375:SF395)	Hsp70 family chaperone(PC00027)	Saccharomyces cerevisiae
									-101.795	1397.81	P56628	YEAST|SGD=S000006436|UniProtKB=P56628	60S ribosomal protein L22-B;RPL22B;PTN000007169;orthologs	60S RIBOSOMAL PROTEIN L22-A-RELATED (PTHR10064:SF31)	ribosomal protein(PC00202)	Saccharomyces cerevisiae
									-268.568	1454.98	P49166	YEAST|SGD=S000004175|UniProtKB=P49166	60S ribosomal protein L37-A;RPL37A;PTN000080536;orthologs	RIBOSOMAL PROTEIN L37 (PTHR10768:SF0)	ribosomal protein(PC00202)	Saccharomyces cerevisiae
									-174.92	2138.84	P0CX86	YEAST|SGD=S000002343|UniProtKB=P0CX86	60S ribosomal protein L41-A;RPL41A;;orthologs			Saccharomyces cerevisiae
									-140.224	1591.87	P41056	YEAST|SGD=S000005760|UniProtKB=P41056	60S ribosomal protein L33-B;RPL33B;PTN000096837;orthologs	60S RIBOSOMAL PROTEIN L35A (PTHR10902:SF0)	ribosomal protein(PC00202)	Saccharomyces cerevisiae
									-131.118	1317.43	P02407	YEAST|SGD=S000004486|UniProtKB=P02407	40S ribosomal protein S17-A;RPS17A;PTN000077221;orthologs	40S RIBOSOMAL PROTEIN S17 (PTHR10732:SF0)	ribosomal protein(PC00202)	Saccharomyces cerevisiae
									-97.4258	1937.44	P24000	YEAST|SGD=S000003380|UniProtKB=P24000	60S ribosomal protein L24-B;RPL24B;PTN000082538;orthologs	TRASH DOMAIN-CONTAINING PROTEIN (PTHR10792:SF1)	ribosomal protein(PC00202)	Saccharomyces cerevisiae
									-128.746	1439.64	P39730	YEAST|SGD=S000000033|UniProtKB=P39730	Eukaryotic translation initiation factor 5B;FUN12;PTN000561924;orthologs	EUKARYOTIC TRANSLATION INITIATION FACTOR 5B (PTHR43381:SF4)	translation initiation factor(PC00224)	Saccharomyces cerevisiae
									-174.92	2138.84	P0CX87	YEAST|SGD=S000002293|UniProtKB=P0CX87	60S ribosomal protein L41-B;RPL41B;;orthologs			Saccharomyces cerevisiae
									-178.97	1338.61	P53883	YEAST|SGD=S000005119|UniProtKB=P53883	Nucleolar protein 13;NOP13;PTN000612003;orthologs	NUCLEOLAR PROTEIN 13 (PTHR23236:SF95)	translation initiation factor(PC00224)	Saccharomyces cerevisiae
									-52.8284	1552.63	P05748	YEAST|SGD=S000004019|UniProtKB=P05748	60S ribosomal protein L15-A;RPL15A;PTN000218031;orthologs	60S RIBOSOMAL PROTEIN L15 (PTHR11847:SF4)	ribosomal protein(PC00202)	Saccharomyces cerevisiae
									-133.113	1705.9	P05318	YEAST|SGD=S000002239|UniProtKB=P05318	60S acidic ribosomal protein P1-alpha;RPP1A;PTN000475022;orthologs	60S ACIDIC RIBOSOMAL PROTEIN P1 (PTHR45696:SF10)	ribosomal protein(PC00202)	Saccharomyces cerevisiae
									-150.177	1406.47	P0C0W1	YEAST|SGD=S000003726|UniProtKB=P0C0W1	40S ribosomal protein S22-A;RPS22A;PTN000204810;orthologs	40S RIBOSOMAL PROTEIN S15A (PTHR11758:SF16)	ribosomal protein(PC00202)	Saccharomyces cerevisiae
									-111.866	1709.71	P53221	YEAST|SGD=S000003266|UniProtKB=P53221	60S ribosomal protein L26-B;RPL26B;PTN000125018;orthologs	KOW DOMAIN-CONTAINING PROTEIN (PTHR11143:SF7)	ribosomal protein(PC00202)	Saccharomyces cerevisiae
									-109.783	2113.07	P38754	YEAST|SGD=S000000993|UniProtKB=P38754	60S ribosomal protein L14-B;RPL14B;PTN000122772;orthologs	60S RIBOSOMAL PROTEIN L14 (PTHR11127:SF2)	ribosomal protein(PC00202)	Saccharomyces cerevisiae
									-175.89	1757.03	P05745	YEAST|SGD=S000004807|UniProtKB=P05745	60S ribosomal protein L36-A;RPL36A;PTN000012199;orthologs	60S RIBOSOMAL PROTEIN L36 (PTHR10114:SF0)	ribosomal protein(PC00202)	Saccharomyces cerevisiae
									-245.854	1858.39	P0CX42	YEAST|SGD=S000000919|UniProtKB=P0CX42	60S ribosomal protein L23-B;RPL23B;PTN000205244;orthologs	60S RIBOSOMAL PROTEIN L23 (PTHR11761:SF8)	ribosomal protein(PC00202)	Saccharomyces cerevisiae
									-72.1259	1934.92	P0CX32	YEAST|SGD=S000001331|UniProtKB=P0CX32	40S ribosomal protein S24-B;RPS24B;PTN001313837;orthologs	40S RIBOSOMAL PROTEIN S24 (PTHR10496:SF0)	ribosomal protein(PC00202)	Saccharomyces cerevisiae
									-140.526	1329.85	P39729	YEAST|SGD=S000000034|UniProtKB=P39729	Ribosome-interacting GTPase 1;RBG1;PTN000193838;orthologs	DEVELOPMENTALLY-REGULATED GTP-BINDING PROTEIN 1 (PTHR43127:SF1)		Saccharomyces cerevisiae
									-85.25	1742.15	Q02326	YEAST|SGD=S000004538|UniProtKB=Q02326	60S ribosomal protein L6-A;RPL6A;PTN000076381;orthologs	60S RIBOSOMAL PROTEIN L6 (PTHR10715:SF0)	ribosomal protein(PC00202)	Saccharomyces cerevisiae
									-143.881	1570.37	Q3E7X9	YEAST|SGD=S000005693|UniProtKB=Q3E7X9	40S ribosomal protein S28-A;RPS28A;PTN000080635;orthologs	40S RIBOSOMAL PROTEIN S28 (PTHR10769:SF3)	ribosomal protein(PC00202)	Saccharomyces cerevisiae
									-175.802	1349.72	P38340	YEAST|SGD=S000000465|UniProtKB=P38340	Alpha N-terminal protein methyltransferase 1;TAE1;PTN000298012;orthologs	ALPHA N-TERMINAL PROTEIN METHYLTRANSFERASE 1 (PTHR12753:SF0)	methyltransferase(PC00155)	Saccharomyces cerevisiae
									-85.6743	1352.06	P34167	YEAST|SGD=S000006367|UniProtKB=P34167	Eukaryotic translation initiation factor 4B;TIF3;PTN000579926;orthologs	EUKARYOTIC TRANSLATION INITIATION FACTOR 4B (PTHR23236:SF114)	translation initiation factor(PC00224)	Saccharomyces cerevisiae
									-151.793	1788.74	P40525	YEAST|SGD=S000001314|UniProtKB=P40525	60S ribosomal protein L34-B;RPL34B;PTN000079667;orthologs	60S RIBOSOMAL PROTEIN L34 (PTHR10759:SF0)	ribosomal protein(PC00202)	Saccharomyces cerevisiae
									-44.4372	1914.19	P40212	YEAST|SGD=S000004750|UniProtKB=P40212	60S ribosomal protein L13-B;RPL13B;PTN000197561;orthologs	60S RIBOSOMAL PROTEIN L13 (PTHR11722:SF0)	ribosomal protein(PC00202)	Saccharomyces cerevisiae
									-148.883	1401.54	Q05775	YEAST|SGD=S000004182|UniProtKB=Q05775	Eukaryotic translation initiation factor 3 subunit J;HCR1;PTN002729289;orthologs	EUKARYOTIC TRANSLATION INITIATION FACTOR 3 SUBUNIT J (PTHR21681:SF0)	translation initiation factor(PC00224)	Saccharomyces cerevisiae
									-68.8197	1464.82	Q12213	YEAST|SGD=S000006119|UniProtKB=Q12213	60S ribosomal protein L7-B;RPL7B;PTN000162902;orthologs	60S RIBOSOMAL PROTEIN L7 (PTHR11524:SF16)	ribosomal protein(PC00202)	Saccharomyces cerevisiae
									-102.215	1593.17	P05738	YEAST|SGD=S000003115|UniProtKB=P05738	60S ribosomal protein L9-A;RPL9A;PTN000183718;orthologs	60S RIBOSOMAL PROTEIN L9 (PTHR11655:SF16)	ribosomal protein(PC00202)	Saccharomyces cerevisiae
									-108.073	1614.12	P0CX53	YEAST|SGD=S000000780|UniProtKB=P0CX53	60S ribosomal protein L12-A;RPL12A;PTN000184107;orthologs	60S RIBOSOMAL PROTEIN L12 (PTHR11661:SF2)	ribosomal protein(PC00202)	Saccharomyces cerevisiae
									-151.41	1550.27	P14120	YEAST|SGD=S000002998|UniProtKB=P14120	60S ribosomal protein L30;RPL30;PTN000154943;orthologs	60S RIBOSOMAL PROTEIN L30 (PTHR11449:SF1)	ribosomal protein(PC00202)	Saccharomyces cerevisiae
									-134.562	1634.68	P07281	YEAST|SGD=S000005246|UniProtKB=P07281	40S ribosomal protein S19-B;RPS19B;PTN000195022;orthologs	40S RIBOSOMAL PROTEIN S19 (PTHR11710:SF0)	ribosomal protein(PC00202)	Saccharomyces cerevisiae
									-153.016	1917.6	P0CX33	YEAST|SGD=S000004278|UniProtKB=P0CX33	40S ribosomal protein S30-A;RPS30A;PTN001397410;orthologs	40S RIBOSOMAL PROTEIN S30 (PTHR12650:SF15)	ribosomal protein(PC00202)	Saccharomyces cerevisiae
									-134.562	1596.67	P07280	YEAST|SGD=S000005481|UniProtKB=P07280	40S ribosomal protein S19-A;RPS19A;PTN000195021;orthologs	40S RIBOSOMAL PROTEIN S19 (PTHR11710:SF0)	ribosomal protein(PC00202)	Saccharomyces cerevisiae
									-144.425	1364.02	Q3E754	YEAST|SGD=S000003672|UniProtKB=Q3E754	40S ribosomal protein S21-B;RPS21B;PTN000047743;orthologs	40S RIBOSOMAL PROTEIN S21 (PTHR10442:SF0)	ribosomal protein(PC00202)	Saccharomyces cerevisiae
									-222.176	1308.45	P04650	YEAST|SGD=S000003725|UniProtKB=P04650	60S ribosomal protein L39;RPL39;PTN000463117;orthologs	60S RIBOSOMAL PROTEIN L39 (PTHR19970:SF0)	ribosomal protein(PC00202)	Saccharomyces cerevisiae
									-124.679	1910.69	P10622	YEAST|SGD=S000002288|UniProtKB=P10622	60S acidic ribosomal protein P1-beta;RPP1B;PTN000475019;orthologs	60S ACIDIC RIBOSOMAL PROTEIN P1-BETA (PTHR45696:SF33)	ribosomal protein(PC00202)	Saccharomyces cerevisiae
									-144.425	1426.8	P0C0V8	YEAST|SGD=S000001765|UniProtKB=P0C0V8	40S ribosomal protein S21-A;RPS21A;PTN000047742;orthologs	40S RIBOSOMAL PROTEIN S21 (PTHR10442:SF0)	ribosomal protein(PC00202)	Saccharomyces cerevisiae
									-194.622	984.572	P25644	YEAST|SGD=S000000673|UniProtKB=P25644	DNA topoisomerase 2-associated protein PAT1;PAT1;PTN000489269;orthologs	PROTEIN ASSOCIATED WITH TOPO II RELATED-1, ISOFORM A (PTHR21551:SF0)	RNA processing factor(PC00147)	Saccharomyces cerevisiae
									-147.204	1803.87	Q3E792	YEAST|SGD=S000003259|UniProtKB=Q3E792	40S ribosomal protein S25-A;RPS25A;PTN000304309;orthologs	40S RIBOSOMAL PROTEIN S25 (PTHR12850:SF5)	ribosomal protein(PC00202)	Saccharomyces cerevisiae
									-136.193	1105.47	P43573	YEAST|SGD=S000001871|UniProtKB=P43573	Bud site selection protein 27;BUD27;PTN001000509;orthologs	PREFOLDIN SUBUNIT 5 (PTHR12674:SF2)	chaperone(PC00072)	Saccharomyces cerevisiae
									-93.2212	1779.29	P0C2H8	YEAST|SGD=S000002233|UniProtKB=P0C2H8	60S ribosomal protein L31-A;RPL31A;PTN000102892;orthologs	60S RIBOSOMAL PROTEIN L31 (PTHR10956:SF0)	ribosomal protein(PC00202)	Saccharomyces cerevisiae
									-194.88	1471.01	P35691	YEAST|SGD=S000001539|UniProtKB=P35691	Translationally-controlled tumor protein homolog;TMA19;PTN000241891;orthologs	TRANSLATIONALLY-CONTROLLED TUMOR PROTEIN (PTHR11991:SF0)	non-motor microtubule binding protein(PC00166)	Saccharomyces cerevisiae
									-143.279	1424.54	P0CX23	YEAST|SGD=S000004855|UniProtKB=P0CX23	60S ribosomal protein L20-A;RPL20A;PTN001295956;orthologs	60S RIBOSOMAL PROTEIN L18A (PTHR10052:SF1)	ribosomal protein(PC00202)	Saccharomyces cerevisiae
									-142.471	1439.89	P0C0W9	YEAST|SGD=S000006306|UniProtKB=P0C0W9	60S ribosomal protein L11-A;RPL11A;PTN000242115;orthologs	60S RIBOSOMAL PROTEIN L11 (PTHR11994:SF8)	ribosomal protein(PC00202)	Saccharomyces cerevisiae
									-167.909	1163.73	P10081	YEAST|SGD=S000001767|UniProtKB=P10081	ATP-dependent RNA helicase eIF4A;TIF2;PTN002777283;orthologs	EUKARYOTIC INITIATION FACTOR 4A (PTHR24031:SF84)	RNA helicase(PC00032)	Saccharomyces cerevisiae
									-160.149	961.578	P32497	YEAST|SGD=S000004926|UniProtKB=P32497	Eukaryotic translation initiation factor 3 subunit C;NIP1;PTN000358615;orthologs	EUKARYOTIC TRANSLATION INITIATION FACTOR 3 SUBUNIT C-RELATED (PTHR13937:SF0)	translation initiation factor(PC00224)	Saccharomyces cerevisiae
									-155.732	1585.25	P47089	YEAST|SGD=S000003775|UniProtKB=P47089	Translation machinery-associated protein 22;TMA22;PTN000300488;orthologs	DENSITY-REGULATED PROTEIN (PTHR12789:SF0)	translation initiation factor(PC00224)	Saccharomyces cerevisiae
									-60.9788	1895.81	P0CX83	YEAST|SGD=S000000123|UniProtKB=P0CX83	60S ribosomal protein L19-B;RPL19B;PTN001322743;orthologs	60S RIBOSOMAL PROTEIN L19 (PTHR10722:SF0)	ribosomal protein(PC00202)	Saccharomyces cerevisiae
									-156.481	1152.06	Q04600	YEAST|SGD=S000002524|UniProtKB=Q04600	Translation machinery-associated protein 64;TMA64;PTN000259391;orthologs	EUKARYOTIC TRANSLATION INITIATION FACTOR 2D (PTHR12217:SF4)	translation initiation factor(PC00224)	Saccharomyces cerevisiae
									-153.016	1917.6	P0CX34	YEAST|SGD=S000005708|UniProtKB=P0CX34	40S ribosomal protein S30-B;RPS30B;PTN000291492;orthologs	40S RIBOSOMAL PROTEIN S30 (PTHR12650:SF15)	ribosomal protein(PC00202)	Saccharomyces cerevisiae
									-140.224	1591.87	P05744	YEAST|SGD=S000006064|UniProtKB=P05744	60S ribosomal protein L33-A;RPL33A;PTN000096838;orthologs	60S RIBOSOMAL PROTEIN L35A (PTHR10902:SF0)	ribosomal protein(PC00202)	Saccharomyces cerevisiae
									-239.043	1943.87	P0CX26	YEAST|SGD=S000003855|UniProtKB=P0CX26	60S ribosomal protein L43-B;RPL43B;PTN008490161;orthologs	60S RIBOSOMAL PROTEIN L37A (PTHR48188:SF1)	ribosomal protein(PC00202)	Saccharomyces cerevisiae
									-72.4836	1509.64	P05737	YEAST|SGD=S000003044|UniProtKB=P05737	60S ribosomal protein L7-A;RPL7A;PTN000162903;orthologs	60S RIBOSOMAL PROTEIN L7 (PTHR11524:SF16)	ribosomal protein(PC00202)	Saccharomyces cerevisiae
									-82.0707	1786.27	P05740	YEAST|SGD=S000001663|UniProtKB=P05740	60S ribosomal protein L17-A;RPL17A;PTN000174250;orthologs	60S RIBOSOMAL PROTEIN L17 (PTHR11593:SF10)	ribosomal protein(PC00202)	Saccharomyces cerevisiae
									-109.223	1324.78	P38701	YEAST|SGD=S000001007|UniProtKB=P38701	40S ribosomal protein S20;RPS20;PTN000193576;orthologs	40S RIBOSOMAL PROTEIN S20 (PTHR11700:SF8)	ribosomal protein(PC00202)	Saccharomyces cerevisiae
									-70.7619	1490.73	P46654	YEAST|SGD=S000004038|UniProtKB=P46654	40S ribosomal protein S0-B;RPS0B;PTN000160789;orthologs	40S RIBOSOMAL PROTEIN SA (PTHR11489:SF9)	ribosomal protein(PC00202)	Saccharomyces cerevisiae
									-60.9788	1895.81	P0CX82	YEAST|SGD=S000002156|UniProtKB=P0CX82	60S ribosomal protein L19-A;RPL19A;PTN000076643;orthologs	60S RIBOSOMAL PROTEIN L19 (PTHR10722:SF0)	ribosomal protein(PC00202)	Saccharomyces cerevisiae
									-72.1259	1934.92	P0CX31	YEAST|SGD=S000000876|UniProtKB=P0CX31	40S ribosomal protein S24-A;RPS24A;PTN000052112;orthologs	40S RIBOSOMAL PROTEIN S24 (PTHR10496:SF0)	ribosomal protein(PC00202)	Saccharomyces cerevisiae
									-245.854	1858.39	P0CX41	YEAST|SGD=S000000183|UniProtKB=P0CX41	60S ribosomal protein L23-A;RPL23A;PTN001368764;orthologs	60S RIBOSOMAL PROTEIN L23 (PTHR11761:SF8)	ribosomal protein(PC00202)	Saccharomyces cerevisiae
									-112.725	1583.21	P0CX40	YEAST|SGD=S000000904|UniProtKB=P0CX40	40S ribosomal protein S8-B;RPS8B;PTN001310785;orthologs	40S RIBOSOMAL PROTEIN S8 (PTHR10394:SF3)	ribosomal protein(PC00202)	Saccharomyces cerevisiae
									-112.725	1583.21	P0CX39	YEAST|SGD=S000000168|UniProtKB=P0CX39	40S ribosomal protein S8-A;RPS8A;PTN000044550;orthologs	40S RIBOSOMAL PROTEIN S8 (PTHR10394:SF3)	ribosomal protein(PC00202)	Saccharomyces cerevisiae
									-264.125	1104.96	P41058	YEAST|SGD=S000002219|UniProtKB=P41058	40S ribosomal protein S29-B;RPS29B;PTN000244253;orthologs	40S RIBOSOMAL PROTEIN S29 (PTHR12010:SF2)	ribosomal protein(PC00202)	Saccharomyces cerevisiae
									-86.4108	1455.29	P38788	YEAST|SGD=S000001106|UniProtKB=P38788	Ribosome-associated complex subunit SSZ1;SSZ1;PTN000453341;orthologs	HEAT SHOCK 70 KDA PROTEIN 14 (PTHR19375:SF438)	Hsp70 family chaperone(PC00027)	Saccharomyces cerevisiae
									-78.101	1359.48	P26321	YEAST|SGD=S000006052|UniProtKB=P26321	60S ribosomal protein L5;RPL5;PTN000601733;orthologs	60S RIBOSOMAL PROTEIN L5 (PTHR23410:SF12)	ribosomal protein(PC00202)	Saccharomyces cerevisiae
									-240.07	1568.63	Q01855	YEAST|SGD=S000005400|UniProtKB=Q01855	40S ribosomal protein S15;RPS15;PTN000222989;orthologs	40S RIBOSOMAL PROTEIN S15 (PTHR11880:SF2)	ribosomal protein(PC00202)	Saccharomyces cerevisiae
									-153.412	1172.89	P40217	YEAST|SGD=S000004754|UniProtKB=P40217	Eukaryotic translation initiation factor 3 subunit I;TIF34;PTN000459057;orthologs	EUKARYOTIC TRANSLATION INITIATION FACTOR 3 SUBUNIT I (PTHR19877:SF1)	translation initiation factor(PC00224)	Saccharomyces cerevisiae
									-143.279	1424.54	P0CX24	YEAST|SGD=S000005839|UniProtKB=P0CX24	60S ribosomal protein L20-B;RPL20B;PTN000006340;orthologs	60S RIBOSOMAL PROTEIN L18A (PTHR10052:SF1)	ribosomal protein(PC00202)	Saccharomyces cerevisiae
									-183.58	1872.59	P39939	YEAST|SGD=S000000933|UniProtKB=P39939	40S ribosomal protein S26-B;RPS26B;PTN000283827;orthologs	40S RIBOSOMAL PROTEIN S26 (PTHR12538:SF0)	ribosomal protein(PC00202)	Saccharomyces cerevisiae
									-108.073	1614.12	P0CX54	YEAST|SGD=S000002826|UniProtKB=P0CX54	60S ribosomal protein L12-B;RPL12B;PTN001361663;orthologs	60S RIBOSOMAL PROTEIN L12 (PTHR11661:SF2)	ribosomal protein(PC00202)	Saccharomyces cerevisiae
									-111.905	1345.03	P48164	YEAST|SGD=S000005040|UniProtKB=P48164	40S ribosomal protein S7-B;RPS7B;PTN000138907;orthologs	40S RIBOSOMAL PROTEIN S7 (PTHR11278:SF0)	ribosomal protein(PC00202)	Saccharomyces cerevisiae
									-139.608	1163.86	P38912	YEAST|SGD=S000004873|UniProtKB=P38912	Eukaryotic translation initiation factor 1A;TIF11;PTN000494947;orthologs	EUKARYOTIC TRANSLATION INITIATION FACTOR 4C (PTHR21668:SF0)	translation initiation factor(PC00224)	Saccharomyces cerevisiae
									-166.95	1811.77	O14455	YEAST|SGD=S000006438|UniProtKB=O14455	60S ribosomal protein L36-B;RPL36B;PTN000012200;orthologs	60S RIBOSOMAL PROTEIN L36 (PTHR10114:SF0)	ribosomal protein(PC00202)	Saccharomyces cerevisiae
									-123.396	1652.11	P02406	YEAST|SGD=S000003071|UniProtKB=P02406	60S ribosomal protein L28;RPL28;PTN000197462;orthologs	60S RIBOSOMAL PROTEIN L27A (PTHR11721:SF3)	ribosomal protein(PC00202)	Saccharomyces cerevisiae
									-131.587	1445.6	P53295	YEAST|SGD=S000003405|UniProtKB=P53295	Ribosome-interacting GTPase 2;RBG2;PTN000193777;orthologs	DEVELOPMENTALLY-REGULATED GTP-BINDING PROTEIN 2 (PTHR43127:SF2)		Saccharomyces cerevisiae
									-128.93	1517.96	P11484	YEAST|SGD=S000002388|UniProtKB=P11484	Ribosome-associated molecular chaperone SSB1;SSB1;PTN000453236;orthologs	RIBOSOME-ASSOCIATED MOLECULAR CHAPERONE SSB1-RELATED (PTHR19375:SF467)	Hsp70 family chaperone(PC00027)	Saccharomyces cerevisiae
									-155.147	1281.26	P38860	YEAST|SGD=S000001211|UniProtKB=P38860	GTPase MTG2, mitochondrial;MTG2;PTN000193946;orthologs	MITOCHONDRIAL RIBOSOME-ASSOCIATED GTPASE 2 (PTHR11702:SF31)		Saccharomyces cerevisiae
									-91.8095	994.276	Q08745	YEAST|SGD=S000005819|UniProtKB=Q08745	40S ribosomal protein S10-A;RPS10A;PTN000254505;orthologs	S10_PLECTIN DOMAIN-CONTAINING PROTEIN (PTHR12146:SF0)	ribosomal protein(PC00202)	Saccharomyces cerevisiae
									-157.224	1570.37	P0C0X0	YEAST|SGD=S000004254|UniProtKB=P0C0X0	40S ribosomal protein S28-B;RPS28B;PTN000080636;orthologs	40S RIBOSOMAL PROTEIN S28 (PTHR10769:SF3)	ribosomal protein(PC00202)	Saccharomyces cerevisiae
									-86.9293	1756.52	P46990	YEAST|SGD=S000003713|UniProtKB=P46990	60S ribosomal protein L17-B;RPL17B;PTN000174249;orthologs	60S RIBOSOMAL PROTEIN L17 (PTHR11593:SF10)	ribosomal protein(PC00202)	Saccharomyces cerevisiae
									-91.0645	1777.85	P0CX49	YEAST|SGD=S000005480|UniProtKB=P0CX49	60S ribosomal protein L18-A;RPL18A;PTN000101267;orthologs	60S RIBOSOMAL PROTEIN L18 (PTHR10934:SF2)	ribosomal protein(PC00202)	Saccharomyces cerevisiae
									-103.194	1829.55	P04449	YEAST|SGD=S000002999|UniProtKB=P04449	60S ribosomal protein L24-A;RPL24A;PTN000082539;orthologs	TRASH DOMAIN-CONTAINING PROTEIN (PTHR10792:SF1)	ribosomal protein(PC00202)	Saccharomyces cerevisiae
									-150.177	1406.47	Q3E7Y3	YEAST|SGD=S000004359|UniProtKB=Q3E7Y3	40S ribosomal protein S22-B;RPS22B;PTN000204809;orthologs	40S RIBOSOMAL PROTEIN S15A (PTHR11758:SF16)	ribosomal protein(PC00202)	Saccharomyces cerevisiae
									-93.2212	1779.29	P0C2H9	YEAST|SGD=S000004398|UniProtKB=P0C2H9	60S ribosomal protein L31-B;RPL31B;PTN000102893;orthologs	60S RIBOSOMAL PROTEIN L31 (PTHR10956:SF0)	ribosomal protein(PC00202)	Saccharomyces cerevisiae
									-264.125	1054.52	P41057	YEAST|SGD=S000004380|UniProtKB=P41057	40S ribosomal protein S29-A;RPS29A;PTN000244254;orthologs	40S RIBOSOMAL PROTEIN S29 (PTHR12010:SF2)	ribosomal protein(PC00202)	Saccharomyces cerevisiae
									-210.12	1434.48	P0CX43	YEAST|SGD=S000006141|UniProtKB=P0CX43	60S ribosomal protein L1-A;RPL1A;PTN000560137;orthologs	60S RIBOSOMAL PROTEIN L10A (PTHR23105:SF101)	ribosomal protein(PC00202)	Saccharomyces cerevisiae
									-95.9144	1810.02	P49626	YEAST|SGD=S000002419|UniProtKB=P49626	60S ribosomal protein L4-B;RPL4B;PTN000454674;orthologs	60S RIBOSOMAL PROTEIN L4 (PTHR19431:SF0)	ribosomal protein(PC00202)	Saccharomyces cerevisiae
									-171.407	888.292	P09032	YEAST|SGD=S000005786|UniProtKB=P09032	Translation initiation factor eIF-2B subunit gamma;GCD1;PTN000501082;orthologs	TRANSLATION INITIATION FACTOR EIF-2B SUBUNIT GAMMA (PTHR45989:SF1)	translation initiation factor(PC00224)	Saccharomyces cerevisiae
									-55.3239	1721.94	P05739	YEAST|SGD=S000004440|UniProtKB=P05739	60S ribosomal protein L6-B;RPL6B;PTN000076382;orthologs	60S RIBOSOMAL PROTEIN L6 (PTHR10715:SF0)	ribosomal protein(PC00202)	Saccharomyces cerevisiae
									-162.896	1165.65	P06103	YEAST|SGD=S000005888|UniProtKB=P06103	Eukaryotic translation initiation factor 3 subunit B;PRT1;PTN000362703;orthologs	EUKARYOTIC TRANSLATION INITIATION FACTOR 3 SUBUNIT B (PTHR14068:SF0)	translation initiation factor(PC00224)	Saccharomyces cerevisiae
									-165.565	1067.87	P32911	YEAST|SGD=S000005188|UniProtKB=P32911	Eukaryotic translation initiation factor eIF-1;SUI1;PTN000044230;orthologs	EUKARYOTIC TRANSLATION INITIATION FACTOR EIF1 (PTHR10388:SF4)	translation initiation factor(PC00224)	Saccharomyces cerevisiae
									-179.46	1417.25	Q04067	YEAST|SGD=S000002837|UniProtKB=Q04067	Eukaryotic translation initiation factor 3 subunit G;TIF35;PTN000039437;orthologs	RNA-BINDING MOTIF PROTEIN 14A (PTHR10352:SF0)	translation initiation factor(PC00224)	Saccharomyces cerevisiae
									-188.581	1058.74	P53327	YEAST|SGD=S000003503|UniProtKB=P53327	Antiviral helicase SLH1;SLH1;PTN002772360;orthologs	SEC63 DOMAIN-CONTAINING PROTEIN (PTHR47961:SF13)	DNA metabolism protein(PC00009)	Saccharomyces cerevisiae
									-65.0221	1990.89	P0C2H6	YEAST|SGD=S000001052|UniProtKB=P0C2H6	60S ribosomal protein L27-A;RPL27A;PTN000052218;orthologs	60S RIBOSOMAL PROTEIN L27 (PTHR10497:SF0)	ribosomal protein(PC00202)	Saccharomyces cerevisiae
									-133.113	1875.84	P05319	YEAST|SGD=S000005399|UniProtKB=P05319	60S acidic ribosomal protein P2-alpha;RPP2A;PTN000474733;orthologs	60S ACIDIC RIBOSOMAL PROTEIN P2-ALPHA (PTHR21141:SF103)	ribosomal protein(PC00202)	Saccharomyces cerevisiae
									-85.3973	1218.49	P0CX55	YEAST|SGD=S000002858|UniProtKB=P0CX55	40S ribosomal protein S18-A;RPS18A;PTN000093307;orthologs	40S RIBOSOMAL PROTEIN S18 (PTHR10871:SF3)	ribosomal protein(PC00202)	Saccharomyces cerevisiae
									-71.7712	1589.51	P0CX37	YEAST|SGD=S000006011|UniProtKB=P0CX37	40S ribosomal protein S6-A;RPS6A;PTN000161366;orthologs	40S RIBOSOMAL PROTEIN S6 (PTHR11502:SF6)	ribosomal protein(PC00202)	Saccharomyces cerevisiae
									-198.306	1115.72	P38238	YEAST|SGD=S000000265|UniProtKB=P38238	tRNA (cytidine(32)/guanosine(34)-2'-O)-methyltransferase;TRM7;PTN000100371;orthologs	TRNA (CYTIDINE(32)/GUANOSINE(34)-2'-O)-METHYLTRANSFERASE-RELATED (PTHR10920:SF12)	RNA methyltransferase(PC00033)	Saccharomyces cerevisiae
									-268.568	1425.01	P51402	YEAST|SGD=S000002908|UniProtKB=P51402	60S ribosomal protein L37-B;RPL37B;PTN000080537;orthologs	RIBOSOMAL PROTEIN L37 (PTHR10768:SF0)	ribosomal protein(PC00202)	Saccharomyces cerevisiae
									-111.866	1709.71	P05743	YEAST|SGD=S000004336|UniProtKB=P05743	60S ribosomal protein L26-A;RPL26A;PTN000125017;orthologs	KOW DOMAIN-CONTAINING PROTEIN (PTHR11143:SF7)	ribosomal protein(PC00202)	Saccharomyces cerevisiae
									-141.471	1879.6	P39516	YEAST|SGD=S000003727|UniProtKB=P39516	40S ribosomal protein S14-B;RPS14B;PTN000204947;orthologs	RIBOSOMAL PROTEIN S14 (PTHR11759:SF1)	ribosomal protein(PC00202)	Saccharomyces cerevisiae
									-93.0979	1721.62	P0CX51	YEAST|SGD=S000004751|UniProtKB=P0CX51	40S ribosomal protein S16-A;RPS16A;PTN001471180;orthologs	RIBOSOMAL PROTEIN S16 (PTHR21569:SF16)	ribosomal protein(PC00202)	Saccharomyces cerevisiae
									-90.2305	1829.96	P29453	YEAST|SGD=S000003968|UniProtKB=P29453	60S ribosomal protein L8-B;RPL8B;PTN000560287;orthologs	60S RIBOSOMAL PROTEIN L7A (PTHR23105:SF1)	ribosomal protein(PC00202)	Saccharomyces cerevisiae
									-144.568	1250.39	P38431	YEAST|SGD=S000006245|UniProtKB=P38431	Eukaryotic translation initiation factor 5;TIF5;PTN000543441;orthologs	EUKARYOTIC TRANSLATION INITIATION FACTOR 5 (PTHR23001:SF7)	translation initiation factor(PC00224)	Saccharomyces cerevisiae
									-168.443	1367.01	Q12000	YEAST|SGD=S000005617|UniProtKB=Q12000	Translation machinery-associated protein 46;TMA46;PTN000293670;orthologs	ZINC FINGER CCCH DOMAIN-CONTAINING PROTEIN 15 (PTHR12681:SF0)	zinc finger transcription factor(PC00244)	Saccharomyces cerevisiae
									-140.915	1754.09	P0CX28	YEAST|SGD=S000001183|UniProtKB=P0CX28	60S ribosomal protein L42-B;RPL42B;PTN001310216;orthologs	60S RIBOSOMAL PROTEIN L36A (PTHR10369:SF3)	ribosomal protein(PC00202)	Saccharomyces cerevisiae
									-120.974	1646.04	P0CX48	YEAST|SGD=S000000252|UniProtKB=P0CX48	40S ribosomal protein S11-B;RPS11B;PTN001323552;orthologs	40S RIBOSOMAL PROTEIN S11 (PTHR10744:SF9)	ribosomal protein(PC00202)	Saccharomyces cerevisiae
									-71.7712	1589.51	P0CX38	YEAST|SGD=S000000385|UniProtKB=P0CX38	40S ribosomal protein S6-B;RPS6B;PTN001353278;orthologs	40S RIBOSOMAL PROTEIN S6 (PTHR11502:SF6)	ribosomal protein(PC00202)	Saccharomyces cerevisiae
									-171.094	1603.58	Q12672	YEAST|SGD=S000006000|UniProtKB=Q12672	60S ribosomal protein L21-B;RPL21B;PTN000469773;orthologs	60S RIBOSOMAL PROTEIN L21 (PTHR20981:SF6)	ribosomal protein(PC00202)	Saccharomyces cerevisiae
									-116.748	1872.92	P48589	YEAST|SGD=S000005896|UniProtKB=P48589	40S ribosomal protein S12;RPS12;PTN000217618;orthologs	40S RIBOSOMAL PROTEIN S12 (PTHR11843:SF0)	ribosomal protein(PC00202)	Saccharomyces cerevisiae
									-144.405	1788.83	P87262	YEAST|SGD=S000002135|UniProtKB=P87262	60S ribosomal protein L34-A;RPL34A;PTN000079666;orthologs	60S RIBOSOMAL PROTEIN L34 (PTHR10759:SF0)	ribosomal protein(PC00202)	Saccharomyces cerevisiae
									-273.312	1930.2	Q3E764	YEAST|SGD=S000007246|UniProtKB=Q3E764	Translation machinery-associated protein 7;TMA7;PTN002008379;orthologs	TRANSLATION MACHINERY-ASSOCIATED PROTEIN 7 (PTHR28632:SF2)		Saccharomyces cerevisiae
									-84.3819	1997.02	P26784	YEAST|SGD=S000001395|UniProtKB=P26784	60S ribosomal protein L16-A;RPL16A;PTN000166762;orthologs	60S RIBOSOMAL PROTEIN L13A (PTHR11545:SF3)	ribosomal protein(PC00202)	Saccharomyces cerevisiae
									-152.007	1463.69	P05756	YEAST|SGD=S000002471|UniProtKB=P05756	40S ribosomal protein S13;RPS13;PTN000223330;orthologs	40S RIBOSOMAL PROTEIN S13 (PTHR11885:SF6)	ribosomal protein(PC00202)	Saccharomyces cerevisiae
									-89.8083	1761.84	P0CX85	YEAST|SGD=S000002295|UniProtKB=P0CX85	60S ribosomal protein L35-B;RPL35B;PTN000356184;orthologs	60S RIBOSOMAL PROTEIN L35 (PTHR45722:SF2)	ribosomal protein(PC00202)	Saccharomyces cerevisiae
									-146.516	1507.6	P41805	YEAST|SGD=S000004065|UniProtKB=P41805	60S ribosomal protein L10;RPL10;PTN000197809;orthologs	60S RIBOSOMAL PROTEIN L10 (PTHR11726:SF10)	ribosomal protein(PC00202)	Saccharomyces cerevisiae
									-71.5956	1990.89	P0C2H7	YEAST|SGD=S000002879|UniProtKB=P0C2H7	60S ribosomal protein L27-B;RPL27B;PTN000052217;orthologs	60S RIBOSOMAL PROTEIN L27 (PTHR10497:SF0)	ribosomal protein(PC00202)	Saccharomyces cerevisiae
									-98.3535	1848.71	P26785	YEAST|SGD=S000005013|UniProtKB=P26785	60S ribosomal protein L16-B;RPL16B;PTN000166761;orthologs	60S RIBOSOMAL PROTEIN L13A (PTHR11545:SF3)	ribosomal protein(PC00202)	Saccharomyces cerevisiae
									-183.58	1826.59	P39938	YEAST|SGD=S000003157|UniProtKB=P39938	40S ribosomal protein S26-A;RPS26A;PTN000283828;orthologs	40S RIBOSOMAL PROTEIN S26 (PTHR12538:SF0)	ribosomal protein(PC00202)	Saccharomyces cerevisiae
									-170.589	1389	P09064	YEAST|SGD=S000006158|UniProtKB=P09064	Eukaryotic translation initiation factor 2 subunit beta;SUI3;PTN000543510;orthologs	EUKARYOTIC TRANSLATION INITIATION FACTOR 2 SUBUNIT 2 (PTHR23001:SF3)	translation initiation factor(PC00224)	Saccharomyces cerevisiae
									-85.3973	1218.49	P0CX56	YEAST|SGD=S000004488|UniProtKB=P0CX56	40S ribosomal protein S18-B;RPS18B;PTN001329096;orthologs	40S RIBOSOMAL PROTEIN S18 (PTHR10871:SF3)	ribosomal protein(PC00202)	Saccharomyces cerevisiae
									-108.538	1646.12	P38061	YEAST|SGD=S000000188|UniProtKB=P38061	60S ribosomal protein L32;RPL32;PTN000601975;orthologs	RIBOSOMAL PROTEIN L32 (PTHR23413:SF1)	ribosomal protein(PC00202)	Saccharomyces cerevisiae
									-86.7383	1884.99	P17076	YEAST|SGD=S000001025|UniProtKB=P17076	60S ribosomal protein L8-A;RPL8A;PTN000560288;orthologs	60S RIBOSOMAL PROTEIN L7A (PTHR23105:SF1)	ribosomal protein(PC00202)	Saccharomyces cerevisiae
									-120.974	1646.04	P0CX47	YEAST|SGD=S000002432|UniProtKB=P0CX47	40S ribosomal protein S11-A;RPS11A;PTN000078596;orthologs	40S RIBOSOMAL PROTEIN S11 (PTHR10744:SF9)	ribosomal protein(PC00202)	Saccharomyces cerevisiae
									-210.12	1434.48	P0CX44	YEAST|SGD=S000003103|UniProtKB=P0CX44	60S ribosomal protein L1-B;RPL1B;PTN001499933;orthologs	60S RIBOSOMAL PROTEIN L10A (PTHR23105:SF101)	ribosomal protein(PC00202)	Saccharomyces cerevisiae
									-147.204	1854.56	P0C0T4	YEAST|SGD=S000004325|UniProtKB=P0C0T4	40S ribosomal protein S25-B;RPS25B;PTN000304308;orthologs	40S RIBOSOMAL PROTEIN S25 (PTHR12850:SF5)	ribosomal protein(PC00202)	Saccharomyces cerevisiae
									-128.558	1762.1	P05750	YEAST|SGD=S000005122|UniProtKB=P05750	40S ribosomal protein S3;RPS3;PTN000205104;orthologs	40S RIBOSOMAL PROTEIN S3 (PTHR11760:SF32)	ribosomal protein(PC00202)	Saccharomyces cerevisiae
									-44.4372	1886.68	Q12690	YEAST|SGD=S000002240|UniProtKB=Q12690	60S ribosomal protein L13-A;RPL13A;PTN000197560;orthologs	60S RIBOSOMAL PROTEIN L13 (PTHR11722:SF0)	ribosomal protein(PC00202)	Saccharomyces cerevisiae
									-91.0645	1777.85	P0CX50	YEAST|SGD=S000005245|UniProtKB=P0CX50	60S ribosomal protein L18-B;RPL18B;PTN001332999;orthologs	60S RIBOSOMAL PROTEIN L18 (PTHR10934:SF2)	ribosomal protein(PC00202)	Saccharomyces cerevisiae
									-179.556	1253.93	P20459	YEAST|SGD=S000003767|UniProtKB=P20459	Eukaryotic translation initiation factor 2 subunit alpha;SUI2;PTN000063955;orthologs	EUKARYOTIC TRANSLATION INITIATION FACTOR 2 SUBUNIT 1 (PTHR10602:SF0)	translation initiation factor(PC00224)	Saccharomyces cerevisiae
									-239.043	1943.87	P0CX25	YEAST|SGD=S000006247|UniProtKB=P0CX25	60S ribosomal protein L43-A;RPL43A;PTN008490160;orthologs	60S RIBOSOMAL PROTEIN L37A (PTHR48188:SF1)	ribosomal protein(PC00202)	Saccharomyces cerevisiae
									-116.613	1318.44	P12385	YEAST|SGD=S000000347|UniProtKB=P12385	Eukaryotic peptide chain release factor subunit 1;SUP45;PTN000012089;orthologs	EUKARYOTIC PEPTIDE CHAIN RELEASE FACTOR SUBUNIT 1 (PTHR10113:SF10)	translation release factor(PC00225)	Saccharomyces cerevisiae
									-118.251	1547.18	P23248	YEAST|SGD=S000004528|UniProtKB=P23248	40S ribosomal protein S1-B;RPS1B;PTN000216444;orthologs	40S RIBOSOMAL PROTEIN S3A (PTHR11830:SF0)	ribosomal protein(PC00202)	Saccharomyces cerevisiae
									-74.8008	1507.82	P0CX36	YEAST|SGD=S000001246|UniProtKB=P0CX36	40S ribosomal protein S4-B;RPS4B;PTN001357791;orthologs	40S RIBOSOMAL PROTEIN S4-RELATED (PTHR11581:SF0)	ribosomal protein(PC00202)	Saccharomyces cerevisiae
									-80.4711	1499.84	P05749	YEAST|SGD=S000004051|UniProtKB=P05749	60S ribosomal protein L22-A;RPL22A;PTN000007170;orthologs	60S RIBOSOMAL PROTEIN L22-A-RELATED (PTHR10064:SF31)	ribosomal protein(PC00202)	Saccharomyces cerevisiae
									-89.8083	1761.84	P0CX84	YEAST|SGD=S000002350|UniProtKB=P0CX84	60S ribosomal protein L35-A;RPL35A;PTN001419903;orthologs	60S RIBOSOMAL PROTEIN L35 (PTHR45722:SF2)	ribosomal protein(PC00202)	Saccharomyces cerevisiae
									-120.429	1579.37	P51401	YEAST|SGD=S000005011|UniProtKB=P51401	60S ribosomal protein L9-B;RPL9B;PTN000183719;orthologs	60S RIBOSOMAL PROTEIN L9 (PTHR11655:SF16)	ribosomal protein(PC00202)	Saccharomyces cerevisiae
									-236.671	1322.73	P35997	YEAST|SGD=S000001639|UniProtKB=P35997	40S ribosomal protein S27-A;RPS27A;PTN000174361;orthologs	40S RIBOSOMAL PROTEIN S27 (PTHR11594:SF0)	ribosomal protein(PC00202)	Saccharomyces cerevisiae
									-52.8284	1552.63	P54780	YEAST|SGD=S000004728|UniProtKB=P54780	60S ribosomal protein L15-B;RPL15B;PTN000218032;orthologs	60S RIBOSOMAL PROTEIN L15 (PTHR11847:SF4)	ribosomal protein(PC00202)	Saccharomyces cerevisiae
									-142.471	1408.43	Q3E757	YEAST|SGD=S000003317|UniProtKB=Q3E757	60S ribosomal protein L11-B;RPL11B;PTN000242116;orthologs	60S RIBOSOMAL PROTEIN L11 (PTHR11994:SF8)	ribosomal protein(PC00202)	Saccharomyces cerevisiae
									-118.251	1545.13	P33442	YEAST|SGD=S000004433|UniProtKB=P33442	40S ribosomal protein S1-A;RPS1A;PTN000216443;orthologs	40S RIBOSOMAL PROTEIN S3A (PTHR11830:SF0)	ribosomal protein(PC00202)	Saccharomyces cerevisiae
									-74.7737	1398.06	P26786	YEAST|SGD=S000005622|UniProtKB=P26786	40S ribosomal protein S7-A;RPS7A;PTN000138908;orthologs	40S RIBOSOMAL PROTEIN S7 (PTHR11278:SF0)	ribosomal protein(PC00202)	Saccharomyces cerevisiae
									-120.836	1484.11	P05759	YEAST|SGD=S000004157|UniProtKB=P05759	Ubiquitin-40S ribosomal protein S31;RPS31;PTN000759580;orthologs	UBIQUITIN-40S RIBOSOMAL PROTEIN S31 (PTHR10666:SF417)		Saccharomyces cerevisiae
									-152.315	1905	Q3E772	YEAST|SGD=S000028521|UniProtKB=Q3E772	Protein LSO2;LSO2;;orthologs			Saccharomyces cerevisiae
									-80.189	1679.61	P0CX46	YEAST|SGD=S000001280|UniProtKB=P0CX46	60S ribosomal protein L2-B;RPL2B;PTN000343618;orthologs	60S RIBOSOMAL PROTEIN L8 (PTHR13691:SF16)	ribosomal protein(PC00202)	Saccharomyces cerevisiae
									-90.4487	1556.31	P49167	YEAST|SGD=S000004317|UniProtKB=P49167	60S ribosomal protein L38;RPL38;PTN000103426;orthologs	60S RIBOSOMAL PROTEIN L38 (PTHR10965:SF0)	ribosomal protein(PC00202)	Saccharomyces cerevisiae
									-171.233	793.109	Q02773	YEAST|SGD=S000004556|UniProtKB=Q02773	Ribonuclease P protein component, mitochondrial;RPM2;PTN008722185;orthologs	MITOCHONDRIAL GROUP I INTRON SPLICING FACTOR CCM1-RELATED (PTHR47934:SF6)		Saccharomyces cerevisiae
									-74.8008	1507.82	P0CX35	YEAST|SGD=S000003906|UniProtKB=P0CX35	40S ribosomal protein S4-A;RPS4A;PTN000171987;orthologs	40S RIBOSOMAL PROTEIN S4-RELATED (PTHR11581:SF0)	ribosomal protein(PC00202)	Saccharomyces cerevisiae
									-121.558	1517.94	P40150	YEAST|SGD=S000005153|UniProtKB=P40150	Ribosome-associated molecular chaperone SSB2;SSB2;PTN000453235;orthologs	RIBOSOME-ASSOCIATED MOLECULAR CHAPERONE SSB1-RELATED (PTHR19375:SF467)	Hsp70 family chaperone(PC00027)	Saccharomyces cerevisiae
									-111.275	1971.94	P04456	YEAST|SGD=S000005487|UniProtKB=P04456	60S ribosomal protein L25;RPL25;PTN000178850;orthologs	RIBOSOMAL_L23EN DOMAIN-CONTAINING PROTEIN (PTHR11620:SF2)	ribosomal protein(PC00202)	Saccharomyces cerevisiae
									-140.915	1754.09	P0CX27	YEAST|SGD=S000005106|UniProtKB=P0CX27	60S ribosomal protein L42-A;RPL42A;PTN000042614;orthologs	60S RIBOSOMAL PROTEIN L36A (PTHR10369:SF3)	ribosomal protein(PC00202)	Saccharomyces cerevisiae
									-129.942	1616.5	P05317	YEAST|SGD=S000004332|UniProtKB=P05317	60S acidic ribosomal protein P0;RPP0;PTN000474842;orthologs	60S ACIDIC RIBOSOMAL PROTEIN P0 (PTHR45699:SF3)	ribosomal protein(PC00202)	Saccharomyces cerevisiae
									-129.928	1338.13	P38249	YEAST|SGD=S000000283|UniProtKB=P38249	Eukaryotic translation initiation factor 3 subunit A;RPG1;PTN000360936;orthologs	EUKARYOTIC TRANSLATION INITIATION FACTOR 3 SUBUNIT A (PTHR14005:SF0)	translation initiation factor(PC00224)	Saccharomyces cerevisiae
									-109.783	2133.63	P36105	YEAST|SGD=S000001489|UniProtKB=P36105	60S ribosomal protein L14-A;RPL14A;PTN000122771;orthologs	60S RIBOSOMAL PROTEIN L14 (PTHR11127:SF2)	ribosomal protein(PC00202)	Saccharomyces cerevisiae
									-95.9144	1794.9	P10664	YEAST|SGD=S000000235|UniProtKB=P10664	60S ribosomal protein L4-A;RPL4A;PTN000454675;orthologs	60S RIBOSOMAL PROTEIN L4 (PTHR19431:SF0)	ribosomal protein(PC00202)	Saccharomyces cerevisiae
									-100.324	994.276	P46784	YEAST|SGD=S000004843|UniProtKB=P46784	40S ribosomal protein S10-B;RPS10B;PTN000254506;orthologs	S10_PLECTIN DOMAIN-CONTAINING PROTEIN (PTHR12146:SF0)	ribosomal protein(PC00202)	Saccharomyces cerevisiae

## Sheet: A thaliana GO Translation elong
										MLR-	MLR+	MLR-	MLR+
									Population average	-169.908	168.292	-134.244	208.842	P17745	ARATH|TAIR=locus=2128615|UniProtKB=P17745	Elongation	factor	Tu,	chloroplastic;TUFA;PTN000562123;orthologs	ELONGATION	FACTOR	TU,	CHLOROPLASTIC	(PTHR43721	SF5)	translation	elongation	factor(PC00222)	Arabidopsis	thaliana
									Population sd	24.5307	27.6288	-155.482	195.077	F4JB05	ARATH|TAIR=locus=2829525|UniProtKB=F4JB05	Ribosomal	protein	S5/Elongation	factor	G/III/V	family	protein;MGH6.2;PTN001136031;orthologs	EUKARYOTIC	TRANSLATION	ELONGATION	FACTOR	2	(PTHR42908	SF10)	translation	elongation
												-118.71	212.249	Q0WL56	ARATH|TAIR=locus=2205095|UniProtKB=Q0WL56	Elongation	factor	1-alpha	3;A3;PTN001897323;orthologs	ELONGATION	FACTOR	1-ALPHA	1-RELATED	(PTHR23115	SF289)	translation	factor(PC00223)	Arabidopsis	thaliana
									z-test	3.05694e-19	8.80487e-36	-140.743	196.76	F4IW10	ARATH|TAIR=locus=2055611|UniProtKB=F4IW10	Elongation	factor	G-2,	mitochondrial;MEFG2;PTN000563103;orthologs	ELONGATION	FACTOR	G,	MITOCHONDRIAL	(PTHR43636	SF2)	Arabidopsis	thaliana
												-141.087	195.581	Q9SI75	ARATH|TAIR=locus=2026212|UniProtKB=Q9SI75	Elongation	factor	G,	chloroplastic;CPEFG;PTN000563227;orthologs	RIBOSOME-RELEASING	FACTOR	2,	MITOCHONDRIAL	(PTHR43261	SF1)	translation	elongation	factor(PC00222)	Arabidopsis	thaliana
												-154.297	193.265	Q9ASR1	ARATH|TAIR=locus=2205235|UniProtKB=Q9ASR1	Elongation	factor	2;LOS1;PTN000562845;orthologs	EUKARYOTIC	TRANSLATION	ELONGATION	FACTOR	2	(PTHR42908	SF10)	translation	elongation	factor(PC00222)	Arabidopsis	thaliana
												-116.982	269.579	Q9LUK2	ARATH|TAIR=locus=2174890|UniProtKB=Q9LUK2	60S	acidic	ribosomal	protein	P2-5;RPP2E;PTN000474780;orthologs	60S	ACIDIC	RIBOSOMAL	PROTEIN	P2-5	(PTHR21141	SF102)	ribosomal	protein(PC00202)	Arabidopsis	thaliana
												-131.335	200.548	Q9ZT91	ARATH|TAIR=locus=2139325|UniProtKB=Q9ZT91	Elongation	factor	Tu,	mitochondrial;TUFA;PTN002464179;orthologs	ELONGATION	FACTOR	TU,	MITOCHONDRIAL	(PTHR43721	SF22)	translation	elongation	factor(PC00222)	Arabidopsis	thaliana
												-118.71	212.249	Q8W4H7	ARATH|TAIR=locus=2205105|UniProtKB=Q8W4H7	Elongation	factor	1-alpha	2;A2;PTN001897322;orthologs	ELONGATION	FACTOR	1-ALPHA	1-RELATED	(PTHR23115	SF289)	translation	factor(PC00223)	Arabidopsis	thaliana
												-154.135	197.97	Q9LTX7	ARATH|TAIR=locus=2158844|UniProtKB=Q9LTX7	Gb|AAF56406.1;emb1441;PTN000391426;orthologs	NUCLEAR	EXPORT	MEDIATOR	FACTOR	NEMF	(PTHR15239	SF6)	Arabidopsis	thaliana
												-166.752	202.963	O24456	ARATH|TAIR=locus=2194060|UniProtKB=O24456	Receptor	for	activated	C	kinase	1A;RACK1A;PTN000458720;orthologs	RECEPTOR	OF	ACTIVATED	PROTEIN	C	KINASE	1	(PTHR19868	SF0)	Arabidopsis
												-120.887	267.791	Q9LH85	ARATH|TAIR=locus=2098653|UniProtKB=Q9LH85	60S	acidic	ribosomal	protein	P2-3;RPP2C;PTN000474779;orthologs	60S	ACIDIC	RIBOSOMAL	PROTEIN	P2-3	(PTHR21141	SF84)	ribosomal	protein(PC00202)	Arabidopsis	thaliana
												-172.736	191.436	Q9C4Z6	ARATH|TAIR=locus=2008159|UniProtKB=Q9C4Z6	Receptor	for	activated	C	kinase	1B;RACK1B;PTN000458721;orthologs	RECEPTOR	FOR	ACTIVATED	C	KINASE	1B	(PTHR19868	SF14)	Arabidopsis	thaliana
												-169.485	187.117	Q9LV28	ARATH|TAIR=locus=2092707|UniProtKB=Q9LV28	Receptor	for	activated	C	kinase	1C;RACK1C;PTN000458719;orthologs	RECEPTOR	FOR	ACTIVATED	C	KINASE	1C	(PTHR19868	SF7)	Arabidopsis	thaliana
												-124.961	226.461	Q9SZD6	ARATH|TAIR=locus=2119946|UniProtKB=Q9SZD6	Polyprotein	of	EF-Ts,	chloroplastic;PETs;PTN000201515;orthologs	POLYPROTEIN	OF	EF-TS,	CHLOROPLASTIC	(PTHR11741	SF10)	translation	elongation	factor(PC00222)	Arabidopsis	thaliana
												-105.842	229.439	Q84WM9	ARATH|TAIR=locus=2177038|UniProtKB=Q84WM9	Elongation	factor	1-beta	1;At5g12110;PTN000174518;orthologs	ELONGATION	FACTOR	1-BETA	1	(PTHR11595	SF84)	translation	elongation	factor(PC00222)	Arabidopsis	thaliana
												-104.405	288.604	Q9LXM8	ARATH|TAIR=locus=2075993|UniProtKB=Q9LXM8	60S	acidic	ribosomal	protein	P2-4;RPP2D;PTN000474778;orthologs	60S	ACIDIC	RIBOSOMAL	PROTEIN	P2-4	(PTHR21141	SF99)	ribosomal	protein(PC00202)	Arabidopsis	thaliana
												-118.71	212.249	P0DH99	ARATH|TAIR=locus=2205115|UniProtKB=P0DH99	Elongation	factor	1-alpha	1;A1;PTN001897321;orthologs	ELONGATION	FACTOR	1-ALPHA	1-RELATED	(PTHR23115	SF289)	translation	factor(PC00223)	Arabidopsis	thaliana
												-118.71	212.249	Q8GTY0	ARATH|TAIR=locus=2175118|UniProtKB=Q8GTY0	Elongation	factor	1-alpha	4;A4;PTN001501079;orthologs	ELONGATION	FACTOR	1-ALPHA	1-RELATED	(PTHR23115	SF289)	translation	factor(PC00223)	Arabidopsis	thaliana
												-91.8319	322.761	Q8LEQ0	ARATH|TAIR=locus=2160862|UniProtKB=Q8LEQ0	60S	acidic	ribosomal	protein	P1-3;RPP1C;PTN000475059;orthologs	60S	ACIDIC	RIBOSOMAL	PROTEIN	P1-1-RELATED	(PTHR45696	SF42)	ribosomal	protein(PC00202)	Arabidopsis	thaliana
												-106.191	290.226	Q9SLF7	ARATH|TAIR=locus=2042062|UniProtKB=Q9SLF7	60S	acidic	ribosomal	protein	P2-2;RPP2B;PTN000474777;orthologs	60S	ACIDIC	RIBOSOMAL	PROTEIN	P2-2	(PTHR21141	SF110)	ribosomal	protein(PC00202)	Arabidopsis	thaliana
												-122.412	253.395	Q9SVZ6	ARATH|TAIR=locus=2117562|UniProtKB=Q9SVZ6	60S	acidic	ribosomal	protein	P3-1;RPP3A;PTN002932787;orthologs	60S	ACIDIC	RIBOSOMAL	PROTEIN	P3-1-RELATED	(PTHR47207	SF2)	ribosomal	protein(PC00202)	Arabidopsis	thaliana
												-115.918	229.009	P48006	ARATH|EnsemblGenome=AT1G30230|UniProtKB=P48006	Elongation	factor	1-delta	1;At1g30230;PTN001358843;orthologs	ELONGATION	FACTOR	1-BETA	(PTHR11595	SF21)	translation	elongation	factor(PC00222)	Arabidopsis	thaliana
												-96.8214	315.125	Q8LCW9	ARATH|TAIR=locus=2200985|UniProtKB=Q8LCW9	60S	acidic	ribosomal	protein	P1-1;RPP1A;PTN000475060;orthologs	60S	ACIDIC	RIBOSOMAL	PROTEIN	P1-1-RELATED	(PTHR45696	SF42)	ribosomal	protein(PC00202)	Arabidopsis	thaliana
												-142.561	195.172	Q9C641	ARATH|TAIR=locus=2825721|UniProtKB=Q9C641	Elongation	factor	G-1,	mitochondrial;MEFG1;PTN000563102;orthologs	ELONGATION	FACTOR	G,	MITOCHONDRIAL	(PTHR43636	SF2)	Arabidopsis	thaliana
												-103.308	247.192	Q9SCX3	ARATH|TAIR=locus=2180806|UniProtKB=Q9SCX3	Elongation	factor	1-beta	2;At5g19510;PTN000174517;orthologs	ELONGATION	FACTOR	1-BETA	2	(PTHR11595	SF66)	translation	elongation	factor(PC00222)	Arabidopsis	thaliana
												-158.514	204.724	Q5XF75	ARATH|TAIR=locus=2136158|UniProtKB=Q5XF75	Elongation	factor	Ts,	mitochondrial;EFTS;PTN000201510;orthologs	ELONGATION	FACTOR	TS,	MITOCHONDRIAL	(PTHR11741	SF0)	translation	elongation	factor(PC00222)	Arabidopsis	thaliana
												-139.973	213.658	Q9FLV1	ARATH|TAIR=locus=2153904|UniProtKB=Q9FLV1	60S	acidic	ribosomal	protein	family;At5g24510;PTN000475055;orthologs	60S	ACIDIC	RIBOSOMAL	PROTEIN	P1	(PTHR45696	SF10)	ribosomal	protein(PC00202)	Arabidopsis	thaliana
												-100.097	307.336	O23095	ARATH|TAIR=locus=2134608|UniProtKB=O23095	60S	acidic	ribosomal	protein	P1-2;RPP1B;PTN002326676;orthologs	60S	ACIDIC	RIBOSOMAL	PROTEIN	P1-1-RELATED	(PTHR45696	SF42)	ribosomal	protein(PC00202)	Arabidopsis	thaliana
												-194.222	159.732	F4IK69	ARATH|TAIR=locus=2041464|UniProtKB=F4IK69	RING-type	E3	ubiquitin	transferase;At2g47090;PTN000533446;orthologs	RING-TYPE	E3	UBIQUITIN	TRANSFERASE	(PTHR22938	SF9)	ubiquitin-protein	ligase(PC00234)	Arabidopsis	thaliana
												-100.333	282.742	Q9LVC9	ARATH|TAIR=locus=2165620|UniProtKB=Q9LVC9	60S	acidic	ribosomal	protein	P3-2;RPP3B;PTN002932788;orthologs	60S	ACIDIC	RIBOSOMAL	PROTEIN	P3-1-RELATED	(PTHR47207	SF2)	ribosomal	protein(PC00202)	Arabidopsis	thaliana
												-98.0696	288.374	P51407	ARATH|EnsemblGenome=AT2G27720|UniProtKB=P51407	60S	acidic	ribosomal	protein	P2-1;RPP2A;PTN002721876;orthologs	60S	ACIDIC	RIBOSOMAL	PROTEIN	P2	(PTHR21141	SF5)	ribosomal	protein(PC00202)	Arabidopsis	thaliana
												-189.757	156.815	Q9M1Q0	ARATH|TAIR=locus=2097988|UniProtKB=Q9M1Q0	RING-type	E3	ubiquitin	transferase;T17J13.200;PTN000533447;orthologs	E3	UBIQUITIN-PROTEIN	LIGASE	ZNF598	(PTHR22938	SF0)	ubiquitin-protein	ligase(PC00234)	Arabidopsis	thaliana
												-189.892	154.785	Q9FGI1	ARATH|TAIR=locus=2161238|UniProtKB=Q9FGI1	E3	ubiquitin-protein	ligase	listerin;At5g58410;PTN000273373;orthologs	E3	UBIQUITIN-PROTEIN	LIGASE	LISTERIN	(PTHR12389	SF0)	ubiquitin-protein	ligase(PC00234)	Arabidopsis	thaliana
												-126.749	213.329	Q9SI20	ARATH|TAIR=locus=2053144|UniProtKB=Q9SI20	Elongation	factor	1-delta	2;At2g18110;PTN000174524;orthologs	ELONGATION	FACTOR	1-BETA	(PTHR11595	SF21)	translation	elongation	factor(PC00222)	Arabidopsis	thaliana
												-152.085	193.691	Q8VZW6	ARATH|TAIR=locus=2077888|UniProtKB=Q8VZW6	Elongation	factor	P	(EF-P)	family	protein;At3g08740;PTN000769383;orthologs	ELONGATION	FACTOR	P	(EF-P)	FAMILY	PROTEIN	(PTHR30053	SF12)	translation	elongation

## Sheet: A thaliana GO High light intens
											MLR-	MLR+	MLR-	MLR+
										Population average	-169.908	168.292	-151.603	196.613	A1L4Y4	ARATH|TAIR=locus=2151581|UniProtKB=A1L4Y4	At5g61510;At5g61510;PTN000191456;orthologs	QUINONE	OXIDOREDUCTASE-RELATED	(PTHR48106	SF13)	oxidoreductase(PC00176)	Arabidopsis	thaliana
										Population sd	24.5307	27.6288	-164.163	184.574	Q9SJ02	ARATH|TAIR=locus=2052489|UniProtKB=Q9SJ02	Stress	enhanced	protein	2,	chloroplastic;SEP2;PTN002862976;orthologs	STRESS	ENHANCED	PROTEIN	2,	CHLOROPLASTIC	(PTHR36490	SF1)	Arabidopsis	thaliana
													-170.868	176.156	Q949X0	ARATH|TAIR=locus=2093302|UniProtKB=Q949X0	Palmitoyl-monogalactosyldiacylglycerol	delta-7	desaturase,	chloroplastic;ADS3;PTN000143403;orthologs	STEAROYL-COA	DESATURASE-RELATED	(PTHR11351	SF31)	Arabidopsis	thaliana
										z-test	4.08955e-05	2.77198e-09	-180.286	162.181	Q43125	ARATH|TAIR=locus=2138728|UniProtKB=Q43125	Cryptochrome-1;CRY1;PTN000155968;orthologs	CRYPTOCHROME-1	(PTHR11455	SF50)	DNA	photolyase(PC00014)	Arabidopsis	thaliana
													-160.99	211.744	P93735	ARATH|TAIR=locus=2094354|UniProtKB=P93735	Early	light-induced	protein	1,	chloroplastic;ELIP1;PTN000365937;orthologs	EARLY	LIGHT-INDUCED	PROTEIN	1,	CHLOROPLASTIC	(PTHR14154	SF5)	Arabidopsis	thaliana
													-119.596	229.828	P23321	ARATH|TAIR=locus=2154940|UniProtKB=P23321	Oxygen-evolving	enhancer	protein	1-1,	chloroplastic;PSBO1;PTN002146626;orthologs	OXYGEN-EVOLVING	ENHANCER	PROTEIN	1-1,	CHLOROPLASTIC	(PTHR34058	SF2)	Arabidopsis	thaliana
													-166.935	176.182	O23344	ARATH|TAIR=locus=2130424|UniProtKB=O23344	Ferredoxin	C	1,	chloroplastic;FDC1;PTN002454775;orthologs	FERREDOXIN	C	1,	CHLOROPLASTIC	(PTHR43112	SF9)	reductase(PC00198)	Arabidopsis	thaliana
													-114.455	205.224	Q9SRG3	ARATH|TAIR=locus=2204670|UniProtKB=Q9SRG3	Protein	disulfide	isomerase-like	1-2;PDIL1-2;PTN000433262;orthologs	PROTEIN	DISULFIDE	ISOMERASE-LIKE	44593	(PTHR18929	SF229)	chaperone(PC00072)	Arabidopsis	thaliana
													-161.002	188.84	Q9STY4	ARATH|TAIR=locus=2099555|UniProtKB=Q9STY4	Riboflavin	biosynthesis	protein	PYRR,	chloroplastic;PYRR;PTN004229000;orthologs	RIBOFLAVIN	BIOSYNTHESIS	PROTEIN	PYRR,	CHLOROPLASTIC	(PTHR11079	SF168)	deaminase(PC00088)	Arabidopsis	thaliana
													-137.37	195.245	Q9S7M0	ARATH|TAIR=locus=2162540|UniProtKB=Q9S7M0	Chlorophyll	a-b	binding	protein	3,	chloroplastic;LHCB3;PTN000493705;orthologs	CHLOROPHYLL	A-B	BINDING	PROTEIN	3,	CHLOROPLASTIC	(PTHR21649	SF7)	Arabidopsis	thaliana
													-153.669	185.289	Q8RY22	ARATH|TAIR=locus=2099619|UniProtKB=Q8RY22	Protease	Do-like	7;DEGP7;PTN000533465;orthologs	PDZ	DOMAIN-CONTAINING	PROTEIN	C1685.05	(PTHR46366	SF1)	protease(PC00190)	Arabidopsis	thaliana
													-142.645	193.63	Q9SHR7	ARATH|TAIR=locus=2042148|UniProtKB=Q9SHR7	Chlorophyll	a-b	binding	protein	2.1,	chloroplastic;LHCB2.1;PTN000493725;orthologs	CHLOROPHYLL	A-B	BINDING	PROTEIN	2.1,	CHLOROPLASTIC-RELATED	(PTHR21649	SF33)	Arabidopsis	thaliana
													-90.4675	254.403	Q8LD46	ARATH|TAIR=locus=2039712|UniProtKB=Q8LD46	60S	ribosomal	protein	L23a-1;RPL23AA;PTN000178875;orthologs	60S	RIBOSOMAL	PROTEIN	L23A-1	(PTHR11620	SF100)	ribosomal	protein(PC00202)	Arabidopsis	thaliana
													-147.279	207.153	O22265	ARATH|TAIR=locus=2062046|UniProtKB=O22265	Signal	recognition	particle	43	kDa	protein,	chloroplastic;CAO;PTN002791857;orthologs	SIGNAL	RECOGNITION	PARTICLE	43	KDA	PROTEIN,	CHLOROPLASTIC	(PTHR24128	SF43)	homeodomain
													-161.681	154.478	Q38849	ARATH|TAIR=locus=2005531|UniProtKB=Q38849	Potassium	channel	KAT2;KAT2;PTN001304426;orthologs	POTASSIUM	CHANNEL	KAT2	(PTHR45743	SF51)	ion	channel(PC00133)	Arabidopsis	thaliana
													-153.649	171.709	Q84K00	ARATH|TAIR=locus=2184342|UniProtKB=Q84K00	NAC	domain-containing	protein	78;NAC078;PTN001592731;orthologs	NAC	DOMAIN-CONTAINING	PROTEIN	78	(PTHR31989	SF365)	Arabidopsis	thaliana
													-147.382	177.55	P27521	ARATH|TAIR=locus=2079117|UniProtKB=P27521	Chlorophyll	a-b	binding	protein	4,	chloroplastic;LHCA4;PTN000493751;orthologs	CHLOROPHYLL	A-B	BINDING	PROTEIN	4,	CHLOROPLASTIC	(PTHR21649	SF4)	Arabidopsis	thaliana
													-138.732	191.915	Q9FK60	ARATH|TAIR=locus=2172324|UniProtKB=Q9FK60	Superoxide	dismutase	[Cu-Zn]	3;CSD3;PTN000000269;orthologs	SUPEROXIDE	DISMUTASE	[CU-ZN]	3	(PTHR10003	SF31)	oxidoreductase(PC00176)	Arabidopsis	thaliana
													-119.505	230.145	Q9S841	ARATH|TAIR=locus=2077972|UniProtKB=Q9S841	Oxygen-evolving	enhancer	protein	1-2,	chloroplastic;PSBO2;PTN002146625;orthologs	OXYGEN-EVOLVING	ENHANCER	PROTEIN	1-2,	CHLOROPLASTIC	(PTHR34058	SF14)	Arabidopsis	thaliana
													-137.953	202.798	Q9SYW8	ARATH|TAIR=locus=2082767|UniProtKB=Q9SYW8	Photosystem	I	chlorophyll	a/b-binding	protein	2,	chloroplastic;LHCA2;PTN000493759;orthologs	PHOTOSYSTEM	I	CHLOROPHYLL	A/B-BINDING	PROTEIN	2,	CHLOROPLASTIC	(PTHR21649	SF80)	Arabidopsis
													-180.026	159.692	Q96289	ARATH|TAIR=locus=2199246|UniProtKB=Q96289	Zinc	finger	protein	ZAT10;ZAT10;PTN001237701;orthologs	ZINC	FINGER	PROTEIN	AZF3-RELATED	(PTHR45988	SF61)	C2H2	zinc	finger	transcription	factor(PC00248)	Arabidopsis	thaliana
													-146.583	190.866	Q93Y08	ARATH|TAIR=locus=2177719|UniProtKB=Q93Y08	Protein	ACTIVITY	OF	BC1	COMPLEX	KINASE	8,	chloroplastic;ABC1K8;PTN000060044;orthologs	PROTEIN	ACTIVITY	OF	BC1	COMPLEX	KINASE	8,	CHLOROPLASTIC	(PTHR10566
													-157	177.326	Q94FY7	ARATH|TAIR=locus=2125657|UniProtKB=Q94FY7	Tocopherol	cyclase,	chloroplastic;VTE1;PTN002175100;orthologs	TOCOPHEROL	CYCLASE,	CHLOROPLASTIC	(PTHR35309	SF2)	Arabidopsis	thaliana
													-143.652	201.744	Q9SY97	ARATH|TAIR=locus=2200868|UniProtKB=Q9SY97	Photosystem	I	chlorophyll	a/b-binding	protein	3-1,	chloroplastic;LHCA3;PTN000493737;orthologs	PHOTOSYSTEM	I	CHLOROPHYLL	A/B-BINDING	PROTEIN	3-1,	CHLOROPLASTIC	(PTHR21649	SF14)	Arabidopsis
													-184.3	166.43	Q9SCU7	ARATH|TAIR=locus=2090764|UniProtKB=Q9SCU7	Transcription	factor	MYB30;MYB30;PTN000068071;orthologs	TRANSCRIPTION	FACTOR	MYB30	(PTHR10641	SF1379)	homeodomain	transcription	factor(PC00119)	Arabidopsis	thaliana
													-148.104	206.577	O48832	ARATH|TAIR=locus=2827800|UniProtKB=O48832	Protein	EARLY-RESPONSIVE	TO	DEHYDRATION	7,	chloroplastic;ERD7;PTN000472128;orthologs	PROTEIN	EARLY-RESPONSIVE	TO	DEHYDRATION	7,	CHLOROPLASTIC	(PTHR21068	SF45)	Arabidopsis	thaliana
													-189.589	158.696	P93739	ARATH|TAIR=locus=2064622|UniProtKB=P93739	Chaperone	DnaJ-domain	superfamily	protein;At2g42080;PTN002454310;orthologs	CHAPERONE	DNAJ-DOMAIN	SUPERFAMILY	PROTEIN-RELATED	(PTHR45376	SF1)	chaperone(PC00072)	Arabidopsis	thaliana
													-155.295	214.461	Q94K66	ARATH|TAIR=locus=2130085|UniProtKB=Q94K66	Early	light-induced	protein	2,	chloroplastic;ELIP2;PTN000365936;orthologs	EARLY	LIGHT-INDUCED	PROTEIN	2,	CHLOROPLASTIC	(PTHR14154	SF96)	Arabidopsis	thaliana
													-181.507	211.562	Q9M7I9	ARATH|TAIR=locus=2124236|UniProtKB=Q9M7I9	Stress	enhanced	protein	1,	chloroplastic;SEP1;PTN002304723;orthologs	STRESS	ENHANCED	PROTEIN	1,	CHLOROPLASTIC	(PTHR14154	SF18)	Arabidopsis	thaliana
													-149.156	177.57	Q9LNR3	ARATH|TAIR=locus=2018848|UniProtKB=Q9LNR3	Lipoxygenase	3,	chloroplastic;LOX3;PTN000206330;orthologs	LIPOXYGENASE	3,	CHLOROPLASTIC	(PTHR11771	SF181)	oxygenase(PC00177)	Arabidopsis	thaliana
													-159.19	180.987	Q9MA15	ARATH|TAIR=locus=2019838|UniProtKB=Q9MA15	Protein	ACTIVITY	OF	BC1	COMPLEX	KINASE	3,	chloroplastic;ABC1K3;PTN000059992;orthologs	PROTEIN	ACTIVITY	OF	BC1	COMPLEX	KINASE	3,	CHLOROPLASTIC	(PTHR10566
													-350.956	113.422	P43392	ARATH|TAIR=locus=2025082|UniProtKB=P43392	Metallothionein-like	protein	1A;MT1A;;orthologs	Arabidopsis	thaliana
													-146.252	181.939	Q39096	ARATH|TAIR=locus=2060529|UniProtKB=Q39096	Protein	EARLY	RESPONSIVE	TO	DEHYDRATION	15;ERD15;PTN002138526;orthologs	PROTEIN	EARLY	RESPONSIVE	TO	DEHYDRATION	15	(PTHR33790	SF10)	Arabidopsis	thaliana
													-190.862	176.494	Q9LUJ2	ARATH|EnsemblGenome=AT3G22690|UniProtKB=Q9LUJ2	Pentatricopeptide	repeat-containing	protein	At3g22690;PCMP-H56;PTN002769700;orthologs	DYW_DEAMINASE	DOMAIN-CONTAINING	PROTEIN	(PTHR47928	SF64)	Arabidopsis	thaliana
													-147.176	210.22	O80860	ARATH|TAIR=locus=2052806|UniProtKB=O80860	ATP-dependent	zinc	metalloprotease	FTSH	2,	chloroplastic;FTSH2;PTN000554383;orthologs	ATP-DEPENDENT	ZINC	METALLOPROTEASE	YME1L1	(PTHR23076	SF97)	metalloprotease(PC00153)	Arabidopsis	thaliana
													-138.223	195.091	Q9S7J7	ARATH|TAIR=locus=2044988|UniProtKB=Q9S7J7	Chlorophyll	a-b	binding	protein	2.2,	chloroplastic;LHCB2.2;PTN001855400;orthologs	CHLOROPHYLL	A-B	BINDING	PROTEIN	2.1,	CHLOROPLASTIC-RELATED	(PTHR21649	SF33)	Arabidopsis	thaliana
													-178.902	145.131	Q9FLR1	ARATH|TAIR=locus=2160339|UniProtKB=Q9FLR1	Transcription	factor	MYB29;MYB29;PTN000068104;orthologs	TRANSCRIPTION	FACTOR	MYB29-RELATED	(PTHR10641	SF1328)	homeodomain	transcription	factor(PC00119)	Arabidopsis	thaliana
													-142.973	196.027	Q9C639	ARATH|TAIR=locus=2825741|UniProtKB=Q9C639	Photosystem	I	chlorophyll	a/b-binding	protein	5,	chloroplastic;LHCA5;PTN000493765;orthologs	PHOTOSYSTEM	I	CHLOROPHYLL	A/B-BINDING	PROTEIN	5,	CHLOROPLASTIC	(PTHR21649	SF67)	Arabidopsis
													-170.159	217.624	O49347	ARATH|TAIR=locus=2008555|UniProtKB=O49347	Photosystem	II	core	complex	proteins	psbY,	chloroplastic;PSBY;PTN002164790;orthologs	PHOTOSYSTEM	II	CORE	COMPLEX	PROTEINS	PSBY,	CHLOROPLASTIC	(PTHR34790	SF1)	Arabidopsis
													-144.556	198.212	Q01667	ARATH|TAIR=locus=2082717|UniProtKB=Q01667	Chlorophyll	a-b	binding	protein	6,	chloroplastic;LHCA1;PTN000493771;orthologs	CHLOROPHYLL	A-B	BINDING	PROTEIN	6,	CHLOROPLASTIC	(PTHR21649	SF89)	Arabidopsis	thaliana
													-137.436	178.709	Q8VZ91	ARATH|TAIR=locus=2129106|UniProtKB=Q8VZ91	Ethylene-responsive	transcription	factor	6;ERF6;PTN001260490;orthologs	ETHYLENE-RESPONSIVE	TRANSCRIPTION	FACTOR	6	(PTHR31677	SF209)	DNA-binding	transcription	factor(PC00218)	Arabidopsis	thaliana
													-179.464	145.882	O81208	ARATH|TAIR=locus=2185193|UniProtKB=O81208	Light-harvesting	complex-like	protein	OHP1,	chloroplastic;OHP1;PTN001423227;orthologs	LIGHT-HARVESTING	COMPLEX-LIKE	PROTEIN	OHP1,	CHLOROPLASTIC	(PTHR14154	SF128)	Arabidopsis	thaliana
													-270.149	93.6178	Q84TH4	ARATH|TAIR=locus=2025092|UniProtKB=Q84TH4	Serine/arginine-rich	splicing	factor	SR45a;SR45A;PTN000391615;orthologs	SERINE/ARGININE-RICH	SPLICING	FACTOR	SR45A	(PTHR48034	SF24)	RNA	metabolism	protein(PC00031)	Arabidopsis	thaliana
													-155.728	193.262	F4HVZ5	ARATH|TAIR=locus=2204888|UniProtKB=F4HVZ5	Protein	COP1	SUPPRESSOR	2;CSU2;PTN000337050;orthologs	TELOMERE	LENGTH	AND	SILENCING	PROTEIN	1	HOMOLOG	(PTHR13486	SF2)	Arabidopsis	thaliana
													-105.987	186.583	O03983	ARATH|TAIR=locus=2025346|UniProtKB=O03983	Probable	desiccation-related	protein	LEA14;LEA14;PTN000779113;orthologs	DESICCATION-RELATED	PROTEIN	LEA14-RELATED	(PTHR31459	SF19)	Arabidopsis	thaliana
													-140.406	192.812	Q9XF87	ARATH|TAIR=locus=2089139|UniProtKB=Q9XF87	Chlorophyll	a-b	binding	protein	2.4,	chloroplastic;LHCB2.4;PTN000493724;orthologs	CHLOROPHYLL	A-B	BINDING	PROTEIN	2.4,	CHLOROPLASTIC	(PTHR21649	SF143)	Arabidopsis	thaliana
													-152.866	174.205	P46312	ARATH|TAIR=locus=2126734|UniProtKB=P46312	Omega-6	fatty	acid	desaturase,	chloroplastic;FAD6;PTN001593929;orthologs	DELTA(12)	FATTY	ACID	DESATURASE	FAT-2	(PTHR32100	SF35)	Arabidopsis	thaliana
													-170.886	155.735	Q56X52	ARATH|TAIR=locus=2005514|UniProtKB=Q56X52	Ubiquinol	oxidase	4,	chloroplastic/chromoplastic;AOX4;PTN001273954;orthologs	UBIQUINOL	OXIDASE	4,	CHLOROPLASTIC/CHROMOPLASTIC	(PTHR31803	SF10)	oxidase(PC00175)	Arabidopsis	thaliana
													-170.038	190.657	O04719	ARATH|TAIR=locus=2164610|UniProtKB=O04719	Protein	phosphatase	2C	77;ABI2;PTN000352943;orthologs	PROTEIN	PHOSPHATASE	2C	77	(PTHR47992	SF160)	protein	phosphatase(PC00195)	Arabidopsis	thaliana
													-140.352	210.182	Q9FH02	ARATH|TAIR=locus=2157637|UniProtKB=Q9FH02	ATP-dependent	zinc	metalloprotease	FTSH	5,	chloroplastic;FTSH5;PTN000554353;orthologs	ATP-DEPENDENT	ZINC	METALLOPROTEASE	FTSH	1,	CHLOROPLASTIC-RELATED	(PTHR23076	SF113)	metalloprotease(PC00153)	Arabidopsis	thaliana
													-94.3957	316.871	Q42512	ARATH|TAIR=locus=2041504|UniProtKB=Q42512	Protein	COLD-REGULATED	15A,	chloroplastic;COR15A;PTN008720247;orthologs	PROTEIN	COLD-REGULATED	15A,	CHLOROPLASTIC-RELATED	(PTHR47877	SF15)	Arabidopsis	thaliana
													-90.4675	248.662	Q9M3C3	ARATH|TAIR=locus=2100611|UniProtKB=Q9M3C3	60S	ribosomal	protein	L23a-2;RPL23AB;PTN000178874;orthologs	RIBOSOMAL_L23EN	DOMAIN-CONTAINING	PROTEIN	(PTHR11620	SF2)	ribosomal	protein(PC00202)	Arabidopsis	thaliana
													-172.201	169.49	Q9STS7	ARATH|TAIR=locus=2100407|UniProtKB=Q9STS7	Chloroplastic	lipocalin;CHL;PTN000153091;orthologs	CHLOROPLASTIC	LIPOCALIN	(PTHR11430	SF32)	transfer/carrier	protein(PC00219)	Arabidopsis	thaliana
													-165.566	153.849	O81439	ARATH|TAIR=locus=2136627|UniProtKB=O81439	Probable	plastid-lipid-associated	protein	1,	chloroplastic;PAP1;PTN002422906;orthologs	PLASTID-LIPID-ASSOCIATED	PROTEIN	1,	CHLOROPLASTIC-RELATED	(PTHR31906	SF17)	Arabidopsis	thaliana
													-172.653	166.339	Q7XZU0	ARATH|EnsemblGenome=AT3G59770|UniProtKB=Q7XZU0	Probable	phosphoinositide	phosphatase	SAC9;SAC9;PTN002929765;orthologs	SAC	DOMAIN-CONTAINING	PROTEIN	(PTHR46817	SF1)	phosphatase(PC00181)	Arabidopsis	thaliana
													-130.285	177.688	Q9FGT8	ARATH|TAIR=locus=2155831|UniProtKB=Q9FGT8	Temperature-induced	lipocalin-1;TIL;PTN004172576;orthologs	APOLIPOPROTEIN	D	(PTHR10612	SF34)	apolipoprotein(PC00052)	Arabidopsis	thaliana
													-181.873	154.318	Q94CL7	ARATH|TAIR=locus=2139865|UniProtKB=Q94CL7	Protein	PHOSPHATE	STARVATION	RESPONSE	1;PHR1;PTN004802638;orthologs	MYB	FAMILY	TRANSCRIPTION	FACTOR	PHL4-RELATED	(PTHR31314	SF21)	DNA-binding	transcription	factor(PC00218)	Arabidopsis	thaliana
													-189.08	191.552	Q9FNP4	ARATH|TAIR=locus=2159456|UniProtKB=Q9FNP4	Phytochrome-interacting	ankyrin-repeat	protein	2;PIA2;PTN001194978;orthologs	PHYTOCHROME-INTERACTING	ANKYRIN-REPEAT	PROTEIN	1-RELATED	(PTHR24126	SF57)	Arabidopsis	thaliana
													-142.573	188.271	Q96292	ARATH|TAIR=locus=2093954|UniProtKB=Q96292	Actin-2;ACT2;PTN000233593;orthologs	ACTIN-2	(PTHR11937	SF427)	actin	and	actin	related	protein(PC00039)	Arabidopsis	thaliana
													-95.7619	256.848	Q9M8S0	ARATH|TAIR=locus=2075397|UniProtKB=Q9M8S0	Protein	METHYLENE	BLUE	SENSITIVITY	1;MBS1;PTN001081274;orthologs	PROTEIN	METHYLENE	BLUE	SENSITIVITY	1	(PTHR21213	SF24)	Arabidopsis	thaliana
													-159.272	191.367	Q94BS2	ARATH|TAIR=locus=2193844|UniProtKB=Q94BS2	Protein	MET1,	chloroplastic;MET1;PTN000425202;orthologs	PROTEIN	MET1,	CHLOROPLASTIC	(PTHR35498	SF3)	Arabidopsis	thaliana
													-175.179	160.087	Q944B0	ARATH|TAIR=locus=505006521|UniProtKB=Q944B0	Peptidyl-prolyl	cis-trans	isomerase	FKBP16-1,	chloroplastic;FKBP16-1;PTN000054259;orthologs	PEPTIDYL-PROLYL	CIS-TRANS	ISOMERASE	FKBP16-1,	CHLOROPLASTIC	(PTHR43811	SF26)	chaperone(PC00072)	Arabidopsis	thaliana
													-170.105	215.165	Q9SL05	ARATH|TAIR=locus=2058974|UniProtKB=Q9SL05	Protein	PROTON	GRADIENT	REGULATION	5,	chloroplastic;PGR5;PTN002182163;orthologs	PROTEIN	PROTON	GRADIENT	REGULATION	5,	CHLOROPLASTIC	(PTHR35709	SF1)	Arabidopsis	thaliana

## Sheet: A thaliana GO Water deprivation
										MLR-	MLR+	MLR-	MLR+
									Population average	-169.908	168.292	-166.094	131.023	AGI_LocusCode	AT5G09620	AT5G09620	GO	9414	TAIR	NCBITaxon	3702	IEA	AGI_LocusCode	AT1G32640|AGI_LocusCode	AT2G22430|AGI_LocusCode	AT2G25180|AGI_LocusCode	AT2G46680|AGI_LocusCode	AT3G16857|AGI_LocusCode	AT3G19290|AGI_LocusCode	AT4G27410|AGI_LocusCode	AT4G31920|AGI_LocusCode	AT4G34000|AGI_LocusCode	AT4G37790|AGI_LocusCode	AT5G67300	protein	TAIR	locus	2144721	TAIR	Publication	501796011|PMID	34562334	20211015
									Population sd	24.5307	27.6288	-175.731	154.248	AGI_LocusCode	AT1G16370	organic	cation/carnitine	transporter	6	GO	42631	UniProt	NCBITaxon	3702	IEP	protein	TAIR	locus	2032790	TAIR	Publication	501732671|PMID	18710496	20210331
												-173.811	180.08	AGI_LocusCode	AT5G66675	AT5G66675	GO	9414	TAIR	NCBITaxon	3702	IEA	AGI_LocusCode	AT1G32640|AGI_LocusCode	AT2G38470|AGI_LocusCode	AT3G16857|AGI_LocusCode	AT4G31920	protein	TAIR	locus	1005716837	TAIR	Publication	501796011|PMID	34562334	20211015
									z-test	5.23426e-10	5.59801e-16	-136.588	299.5	AGI_LocusCode	AT3G02480	AT3G02480	GO	9414	TAIR	NCBITaxon	3702	IEP	protein	TAIR	locus	2076844	TAIR	Publication	501725136|PMID	18552355	20080821
												-170.334	155.912	AGI_LocusCode	AT2G03360	GO	9414	TAIR	NCBITaxon	3702	IEA	AGI_LocusCode	AT4G37790	protein	TAIR	locus	2063809	TAIR	Publication	501796011|PMID	34562334	20211015
												-172.119	184.695	AGI_LocusCode	AT1G73390	AT1G73390	GO	9414	TAIR	NCBITaxon	3702	IEA	AGI_LocusCode	AT1G32640|AGI_LocusCode	AT2G25180|AGI_LocusCode	AT3G16857|AGI_LocusCode	AT4G31920|AGI_LocusCode	AT4G37790	protein	TAIR	locus	2206845	TAIR	Publication	501796011|PMID	34562334	20211015
												-157.921	134.786	AGI_LocusCode	AT2G13570	AT2G13570	GO	9414	UniProt	NCBITaxon	3702	IEP	protein	TAIR	locus	2054095	TAIR	Publication	501762401|PMID	25490919	20220208
												-150.053	174.139	AGI_LocusCode	AT1G73330	drought-repressed	4	GO	9414	TAIR	NCBITaxon	3702	IEP	protein	TAIR	locus	2206905	TAIR	Publication	4541|PMID	7823904	20030522
												-150.765	223.565	AGI_LocusCode	AT1G36730	GO	9414	TAIR	NCBITaxon	3702	IEP	protein	TAIR	locus	2196376	TAIR	Publication	501797682|PMID	35128674	20220220
												-156.479	175.389	AGI_LocusCode	AT5G46080	AT5G46080	GO	9414	TAIR	NCBITaxon	3702	IEA	AGI_LocusCode	AT1G33240|AGI_LocusCode	AT2G25180|AGI_LocusCode	AT3G16857|AGI_LocusCode	AT4G27410|AGI_LocusCode	AT4G31920|AGI_LocusCode	AT5G67300	protein	TAIR	locus	2161373	TAIR	Publication	501796011|PMID	34562334	20211015
												-174.048	151.567	AGI_LocusCode	AT1G63090	AT1G63090	GO	9414	TAIR	NCBITaxon	3702	IEA	AGI_LocusCode	AT1G32640|AGI_LocusCode	AT3G16857|AGI_LocusCode	AT4G27410|AGI_LocusCode	AT4G31920	protein	TAIR	locus	2015238	TAIR	Publication	501796011|PMID	34562334	20211015
												-169.071	171.537	AGI_LocusCode	AT5G09410	ethylene	induced	calmodulin	binding	protein	GO	9414	UniProt	NCBITaxon	3702	IMP	protein	TAIR	locus	2184737	TAIR	Publication	501754556|PMID	23547968	20210331
												-184.914	134.656	AGI_LocusCode	AT1G73210	AT1G73210	GO	9414	TAIR	NCBITaxon	3702	IEA	AGI_LocusCode	AT1G32640|AGI_LocusCode	AT2G22430|AGI_LocusCode	AT2G46680|AGI_LocusCode	AT3G16857|AGI_LocusCode	AT3G19290|AGI_LocusCode	AT4G27410|AGI_LocusCode	AT4G31920|AGI_LocusCode	AT4G34000|AGI_LocusCode	AT4G37790|AGI_LocusCode	AT5G67300	protein	TAIR	locus	2197254	TAIR	Publication	501796011|PMID	34562334	20211015
												-176.202	158.88	AGI_LocusCode	AT1G16110	wall	associated	kinase-like	6	GO	9414	TAIR	NCBITaxon	3702	IEA	AGI_LocusCode	AT2G22430|AGI_LocusCode	AT2G25180|AGI_LocusCode	AT2G46680|AGI_LocusCode	AT3G16857|AGI_LocusCode	AT4G27410|AGI_LocusCode	AT4G31920|AGI_LocusCode	AT4G34000|AGI_LocusCode	AT4G37790|AGI_LocusCode	AT5G67300	protein	TAIR	locus	2200527	TAIR	Publication	501796011|PMID	34562334	20211015
												-212.534	160.584	AGI_LocusCode	AT5G02640	AT5G02640	GO	9414	TAIR	NCBITaxon	3702	IEA	AGI_LocusCode	AT1G32640	protein	TAIR	locus	2181798	TAIR	Publication	501796011|PMID	34562334	20211015
												-155.816	165.38	AGI_LocusCode	AT5G56160	AT5G56160	GO	9414	TAIR	NCBITaxon	3702	IEA	AGI_LocusCode	AT1G32640	protein	TAIR	locus	2161765	TAIR	Publication	501796011|PMID	34562334	20211015
												-146.834	205.846	AGI_LocusCode	AT4G15530	AT4G15530	GO	9414	TAIR	NCBITaxon	3702	IEA	AGI_LocusCode	AT2G22430|AGI_LocusCode	AT4G27410|AGI_LocusCode	AT4G34000|AGI_LocusCode	AT4G37790	protein	TAIR	locus	2130324	TAIR	Publication	501796011|PMID	34562334	20211015
												-157.336	173.186	AGI_LocusCode	AT1G16060	AT1G16060	GO	9414	TAIR	NCBITaxon	3702	IMP	protein	TAIR	locus	2200477	TAIR	Publication	501734705|PMID	19390821	20091026
												-155.78	168.484	AGI_LocusCode	AT5G02580	AT5G02580	GO	9414	TAIR	NCBITaxon	3702	IEA	AGI_LocusCode	AT1G32640|AGI_LocusCode	AT2G22430|AGI_LocusCode	AT2G25180|AGI_LocusCode	AT2G46680|AGI_LocusCode	AT3G16857|AGI_LocusCode	AT3G19290|AGI_LocusCode	AT4G27410|AGI_LocusCode	AT4G31920|AGI_LocusCode	AT4G34000|AGI_LocusCode	AT4G37790|AGI_LocusCode	AT5G67300	protein	TAIR	locus	2181838	TAIR	Publication	501796011|PMID	34562334	20211015
												-143.105	177.408	AGI_LocusCode	AT3G07195	AT3G07195	GO	9414	TAIR	NCBITaxon	3702	IEA	AGI_LocusCode	AT2G38470|AGI_LocusCode	AT4G27410	protein	TAIR	locus	504955684	TAIR	Publication	501796011|PMID	34562334	20211015
												-156.673	224.364	AGI_LocusCode	AT1G25422	AT1G25422	GO	9414	TAIR	NCBITaxon	3702	IEA	AGI_LocusCode	AT1G32640|AGI_LocusCode	AT4G31920	protein	TAIR	locus	5019474621	TAIR	Publication	501796011|PMID	34562334	20211015
												-170.658	127.966	AGI_LocusCode	AT5G11975	AT5G11975	GO	9414	TAIR	NCBITaxon	3702	IEA	AGI_LocusCode	AT5G67300	protein	TAIR	locus	6532565348	TAIR	Publication	501796011|PMID	34562334	20211015
												-183.491	156.88	AGI_LocusCode	AT2G39650	AT2G39650	GO	9414	TAIR	NCBITaxon	3702	IEA	AGI_LocusCode	AT1G32640|AGI_LocusCode	AT2G22430|AGI_LocusCode	AT3G16857|AGI_LocusCode	AT4G27410|AGI_LocusCode	AT4G34000|AGI_LocusCode	AT5G67300	protein	TAIR	locus	2039757	TAIR	Publication	501796011|PMID	34562334	20211015
												-182.834	178.021	AGI_LocusCode	AT3G22380	AT3G22380	GO	9414	TAIR	NCBITaxon	3702	IMP	protein	TAIR	locus	2087812	TAIR	Publication	501756124|PMID	23869666	20140506
												-179.996	159.331	AGI_LocusCode	AT2G12400	AT2G12400	GO	9414	TAIR	NCBITaxon	3702	IEA	AGI_LocusCode	AT1G32640|AGI_LocusCode	AT3G16857|AGI_LocusCode	AT3G19290|AGI_LocusCode	AT4G31920|AGI_LocusCode	AT4G34000|AGI_LocusCode	AT1G17280|AGI_LocusCode	AT3G17000	protein	TAIR	locus	2046079	TAIR	Publication	501796011|PMID	34562334	20211015
												-190.326	150.511	AGI_LocusCode	AT2G19130	AT2G19130	GO	9414	TAIR	NCBITaxon	3702	IEA	AGI_LocusCode	AT2G22430|AGI_LocusCode	AT3G16857|AGI_LocusCode	AT4G27410|AGI_LocusCode	AT4G31920|AGI_LocusCode	AT4G37790	protein	TAIR	locus	2059103	TAIR	Publication	501796011|PMID	34562334	20211015
												-208.218	148.253	AGI_LocusCode	AT4G04330	AT4G04330	GO	9414	TAIR	NCBITaxon	3702	IEP	protein	TAIR	locus	2134877	TAIR	Publication	501745159|PMID	21922322	20111010
												-142.944	208.073	AGI_LocusCode	AT5G55180	GO	9414	TAIR	NCBITaxon	3702	IEA	AGI_LocusCode	AT1G32640|AGI_LocusCode	AT2G22430|AGI_LocusCode	AT2G46680|AGI_LocusCode	AT3G19290|AGI_LocusCode	AT4G34000|AGI_LocusCode	AT4G37790	protein	TAIR	locus	2161710	TAIR	Publication	501796011|PMID	34562334	20211015
												-241.909	160.636	AGI_LocusCode	AT2G02100	low-molecular-weight	cysteine-rich	69	GO	9414	TAIR	NCBITaxon	3702	IEA	AGI_LocusCode	AT2G22430|AGI_LocusCode	AT2G46680|AGI_LocusCode	AT3G19290|AGI_LocusCode	AT4G34000|AGI_LocusCode	AT5G67300	protein	TAIR	locus	2051668	TAIR	Publication	501796011|PMID	34562334	20211015
												-179.043	165.348	AGI_LocusCode	AT3G27550	AT3G27550	GO	9414	UniProt	NCBITaxon	3702	IMP	protein	TAIR	locus	2091458	TAIR	Publication	501786027|PMID	31359042	20210331
												-164.833	131.728	AGI_LocusCode	AT3G27540	AT3G27540	GO	9414	TAIR	NCBITaxon	3702	IEA	AGI_LocusCode	AT3G19290|AGI_LocusCode	AT4G34000|AGI_LocusCode	AT5G67300	protein	TAIR	locus	2091448	TAIR	Publication	501796011|PMID	34562334	20211015
												-177.672	147.763	AGI_LocusCode	AT2G39550	GO	9414	TAIR	NCBITaxon	3702	IMP	protein	TAIR	locus	2039752	TAIR	Publication	501717689|PMID	16183844	20060607
												-157.989	170.133	AGI_LocusCode	AT1G72120	AT1G72120	GO	9414	TAIR	NCBITaxon	3702	IEA	AGI_LocusCode	AT1G32640|AGI_LocusCode	AT2G22430|AGI_LocusCode	AT4G27410	protein	TAIR	locus	2030326	TAIR	Publication	501796011|PMID	34562334	20211015
												-105.584	289.156	AGI_LocusCode	AT3G22490	responsive	to	abscisic	acid	28	not	GO	9414	UniProt	NCBITaxon	3702	IEP	protein	TAIR	locus	2077081	TAIR	Publication	1336|PMID	10412913	20210401
												-133.335	225.36	AGI_LocusCode	AT4G14540	AT4G14540	GO	9414	UniProt	NCBITaxon	3702	IEP	protein	TAIR	locus	2129885	TAIR	Publication	501762401|PMID	25490919	20220208
												-133.335	225.36	AGI_LocusCode	AT4G14540	AT4G14540	GO	9414	TAIR	NCBITaxon	3702	IMP	protein	TAIR	locus	2129885	TAIR	Publication	501794306|PMID	31123093	20211217
												-204.435	158.17	AGI_LocusCode	AT3G10550	myotubularin	1	GO	42631	UniProt	NCBITaxon	3702	IEP	protein	TAIR	locus	2075850	TAIR	Publication	501735475|PMID	19901554	20210331
												-185.09	177.663	AGI_LocusCode	AT4G14500	GO	9414	TAIR	NCBITaxon	3702	IEA	AGI_LocusCode	AT3G16857|AGI_LocusCode	AT4G27410|AGI_LocusCode	AT4G31920|AGI_LocusCode	AT4G34000|AGI_LocusCode	AT4G37790	protein	TAIR	locus	2129790	TAIR	Publication	501796011|PMID	34562334	20211015
												-152.138	163.927	AGI_LocusCode	AT3G10500	AT3G10500	GO	9819	TAIR	NCBITaxon	3702	IMP	protein	TAIR	locus	2075815	TAIR	Publication	501747555|PMID	22313226	20120620
												-139.536	170.5	AGI_LocusCode	AT2G22590	AT2G22590	GO	9414	TAIR	NCBITaxon	3702	IEA	AGI_LocusCode	AT3G19290|AGI_LocusCode	AT4G34000	protein	TAIR	locus	2066010	TAIR	Publication	501796011|PMID	34562334	20211015
												-161.691	182.571	AGI_LocusCode	AT2G22560	AT2G22560	GO	9414	TAIR	NCBITaxon	3702	IEA	AGI_LocusCode	AT1G32640	protein	TAIR	locus	2041203	TAIR	Publication	501796011|PMID	34562334	20211015
												-178.686	165.752	AGI_LocusCode	AT5G08240	AT5G08240	GO	9414	TAIR	NCBITaxon	3702	IEA	AGI_LocusCode	AT1G32640|AGI_LocusCode	AT2G22430|AGI_LocusCode	AT2G25180|AGI_LocusCode	AT3G16857|AGI_LocusCode	AT3G19290|AGI_LocusCode	AT4G27410|AGI_LocusCode	AT4G31920|AGI_LocusCode	AT4G34000|AGI_LocusCode	AT5G67300	protein	TAIR	locus	2181574	TAIR	Publication	501796011|PMID	34562334	20211015
												-162.233	153.414	AGI_LocusCode	AT5G18490	AT5G18490	GO	9414	TAIR	NCBITaxon	3702	IEA	AGI_LocusCode	AT1G32640|AGI_LocusCode	AT2G22430|AGI_LocusCode	AT2G25180|AGI_LocusCode	AT3G16857|AGI_LocusCode	AT4G27410|AGI_LocusCode	AT4G31920|AGI_LocusCode	AT4G34000	protein	TAIR	locus	2146188	TAIR	Publication	501796011|PMID	34562334	20211015
												-180.464	164.522	AGI_LocusCode	AT2G32700	AT2G32700	GO	9414	UniProt	NCBITaxon	3702	IEP	protein	TAIR	locus	2046437	TAIR	Publication	501724606|PMID	18390806	20210331
												-142.934	186.047	AGI_LocusCode	AT2G39420	AT2G39420	GO	9414	TAIR	NCBITaxon	3702	IEA	AGI_LocusCode	AT1G32640|AGI_LocusCode	AT2G22430|AGI_LocusCode	AT2G38470|AGI_LocusCode	AT3G16857|AGI_LocusCode	AT3G19290|AGI_LocusCode	AT4G27410|AGI_LocusCode	AT4G34000|AGI_LocusCode	AT4G37790|AGI_LocusCode	AT5G67300	protein	TAIR	locus	2039677	TAIR	Publication	501796011|PMID	34562334	20211015
												-148.085	208.965	AGI_LocusCode	AT5G65280	GCR2-like	1	GO	9414	TAIR	NCBITaxon	3702	IEA	AGI_LocusCode	AT1G32640|AGI_LocusCode	AT2G22430|AGI_LocusCode	AT3G16857|AGI_LocusCode	AT3G19290|AGI_LocusCode	AT4G31920|AGI_LocusCode	AT4G34000|AGI_LocusCode	AT4G37790	protein	TAIR	locus	2171800	TAIR	Publication	501796011|PMID	34562334	20211015
												-142.08	146.407	AGI_LocusCode	AT3G19010	2-OXOGLUTARATE	OXYGENASE	GO	9414	TAIR	NCBITaxon	3702	IEA	AGI_LocusCode	AT1G32640|AGI_LocusCode	AT2G22430|AGI_LocusCode	AT2G25180|AGI_LocusCode	AT2G38470|AGI_LocusCode	AT3G16857|AGI_LocusCode	AT4G27410|AGI_LocusCode	AT4G31920|AGI_LocusCode	AT4G37790	protein	TAIR	locus	2085879	TAIR	Publication	501796011|PMID	34562334	20211015
												-145.461	171.981	AGI_LocusCode	AT1G06450	AT1G06450	GO	9414	TAIR	NCBITaxon	3702	IEA	AGI_LocusCode	AT2G22430	protein	TAIR	locus	2009220	TAIR	Publication	501796011|PMID	34562334	20211015
												-202.504	159.017	AGI_LocusCode	AT1G26930	AT1G26930	GO	9414	TAIR	NCBITaxon	3702	IEA	AGI_LocusCode	AT1G32640|AGI_LocusCode	AT2G22430|AGI_LocusCode	AT2G46680|AGI_LocusCode	AT3G15500|AGI_LocusCode	AT3G19290|AGI_LocusCode	AT4G27410|AGI_LocusCode	AT4G31920|AGI_LocusCode	AT4G34000|AGI_LocusCode	AT4G37790|AGI_LocusCode	AT5G67300	protein	TAIR	locus	2202765	TAIR	Publication	501796011|PMID	34562334	20211015
												-148	218.17	AGI_LocusCode	AT5G56760	serine	acetyltransferase	1;1	GO	9414	TAIR	NCBITaxon	3702	IEA	AGI_LocusCode	AT1G32640|AGI_LocusCode	AT2G22430|AGI_LocusCode	AT3G16857	protein	TAIR	locus	2164996	TAIR	Publication	501796011|PMID	34562334	20211015
												-172.942	154.145	AGI_LocusCode	AT1G26920	AT1G26920	GO	9414	TAIR	NCBITaxon	3702	IEA	AGI_LocusCode	AT1G32640|AGI_LocusCode	AT2G22430|AGI_LocusCode	AT2G25180|AGI_LocusCode	AT3G16857|AGI_LocusCode	AT4G27410|AGI_LocusCode	AT4G31920|AGI_LocusCode	AT4G34000|AGI_LocusCode	AT4G37790|AGI_LocusCode	AT5G67300	protein	TAIR	locus	2202760	TAIR	Publication	501796011|PMID	34562334	20211015
												-182.523	138.708	AGI_LocusCode	AT4G32290	AT4G32290	GO	9414	TAIR	NCBITaxon	3702	IEA	AGI_LocusCode	AT2G22430|AGI_LocusCode	AT3G16857|AGI_LocusCode	AT3G19290|AGI_LocusCode	AT4G27410|AGI_LocusCode	AT4G31920|AGI_LocusCode	AT4G34000|AGI_LocusCode	AT4G37790|AGI_LocusCode	AT5G67300	protein	TAIR	locus	2116515	TAIR	Publication	501796011|PMID	34562334	20211015
												-165.958	163.54	AGI_LocusCode	AT5G36220	AT5G36220	GO	9414	TAIR	NCBITaxon	3702	IEA	AGI_LocusCode	AT1G32640	protein	TAIR	locus	2183597	TAIR	Publication	501796011|PMID	34562334	20211015
												-182.252	154.498	AGI_LocusCode	AT1G73750	GO	9414	TAIR	NCBITaxon	3702	IEA	AGI_LocusCode	AT1G32640|AGI_LocusCode	AT4G31920	protein	TAIR	locus	2027784	TAIR	Publication	501796011|PMID	34562334	20211015
												-161.096	185.423	AGI_LocusCode	AT3G55430	GO	9414	TAIR	NCBITaxon	3702	IEA	AGI_LocusCode	AT1G04400|AGI_LocusCode	AT1G32640|AGI_LocusCode	AT2G22430|AGI_LocusCode	AT3G16857|AGI_LocusCode	AT3G19290|AGI_LocusCode	AT4G27410|AGI_LocusCode	AT4G34000|AGI_LocusCode	AT5G67300	protein	TAIR	locus	2100011	TAIR	Publication	501796011|PMID	34562334	20211015
												-163.879	170.967	AGI_LocusCode	AT2G40270	AT2G40270	GO	9414	TAIR	NCBITaxon	3702	IEA	AGI_LocusCode	AT1G32640|AGI_LocusCode	AT2G22430|AGI_LocusCode	AT2G46680|AGI_LocusCode	AT3G16857|AGI_LocusCode	AT3G19290|AGI_LocusCode	AT4G27410|AGI_LocusCode	AT4G31920|AGI_LocusCode	AT4G34000|AGI_LocusCode	AT4G37790|AGI_LocusCode	AT5G67300|AGI_LocusCode	AT1G78380	protein	TAIR	locus	2063146	TAIR	Publication	501796011|PMID	34562334	20211015
												-204.877	141.643	AGI_LocusCode	AT3G61890	AT3G61890	GO	9414	TAIR	NCBITaxon	3702	IEP	protein	TAIR	locus	2079542	TAIR	Publication	501725136|PMID	18552355	20080821
												-179.499	161.873	AGI_LocusCode	AT1G63490	AT1G63490	GO	9414	UniProt	NCBITaxon	3702	IEP	protein	TAIR	locus	2031290	TAIR	Publication	501784925|PMID	31038749	20220504
												-179.499	161.873	AGI_LocusCode	AT1G63490	AT1G63490	GO	9414	TAIR	NCBITaxon	3702	IMP	protein	TAIR	locus	2031290	TAIR	Publication	501784925|PMID	31038749	20190521
												-179.499	161.873	AGI_LocusCode	AT1G63490	AT1G63490	GO	9414	UniProt	NCBITaxon	3702	IMP	protein	TAIR	locus	2031290	TAIR	Publication	501784925|PMID	31038749	20220504
												-193.21	146.168	AGI_LocusCode	AT2G40220	ABA	INSENSITIVE	4	GO	9414	TAIR	NCBITaxon	3702	IMP	protein	TAIR	locus	2005490	TAIR	Publication	501717508|PMID	16113213	20060617
												-143.461	170.132	AGI_LocusCode	AT3G45140	GO	9414	TIGR	NCBITaxon	3702	TAS	protein	TAIR	locus	2096915	TAIR	Publication	5019|PMID	8290626	20030417
												-158.5	184.346	AGI_LocusCode	AT1G26850	AT1G26850	GO	9414	TAIR	NCBITaxon	3702	IEA	AGI_LocusCode	AT4G27410|AGI_LocusCode	AT4G34000|AGI_LocusCode	AT4G37790	protein	TAIR	locus	2202805	TAIR	Publication	501796011|PMID	34562334	20211015
												-147.867	205.523	AGI_LocusCode	AT1G52340	AT1G52340	GO	9414	TAIR	NCBITaxon	3702	IMP	protein	TAIR	locus	2018149	TAIR	Publication	501719123|PMID	16682349	20060627
												-147.867	205.523	AGI_LocusCode	AT1G52340	AT1G52340	GO	9414	TAIR	NCBITaxon	3702	IMP	protein	TAIR	locus	2018149	TAIR	Publication	2091|PMID	9787459	20060627
												-157.966	173.671	AGI_LocusCode	AT3G01830	AT3G01830	GO	9414	TAIR	NCBITaxon	3702	IEA	AGI_LocusCode	AT2G38470	protein	TAIR	locus	2082339	TAIR	Publication	501796011|PMID	34562334	20211015
												-175.593	181.966	AGI_LocusCode	AT3G01820	AT3G01820	GO	9414	TAIR	NCBITaxon	3702	IEA	AGI_LocusCode	AT1G32640|AGI_LocusCode	AT2G22430|AGI_LocusCode	AT2G46680|AGI_LocusCode	AT3G19290|AGI_LocusCode	AT4G27410|AGI_LocusCode	AT4G34000|AGI_LocusCode	AT4G37790	protein	TAIR	locus	2082329	TAIR	Publication	501796011|PMID	34562334	20211015
												-181.009	159.47	AGI_LocusCode	AT2G28500	LOB	domain-containing	protein	11	GO	9414	TAIR	NCBITaxon	3702	IEA	AGI_LocusCode	AT2G22430|AGI_LocusCode	AT2G38470|AGI_LocusCode	AT3G19290|AGI_LocusCode	AT4G34000|AGI_LocusCode	AT5G67300	protein	TAIR	locus	2056578	TAIR	Publication	501796011|PMID	34562334	20211015
												-163.352	142.922	AGI_LocusCode	AT5G66880	sucrose	nonfermenting	1(SNF1)-related	protein	kinase	2.3	GO	9414	TAIR	NCBITaxon	3702	IGI	AGI_LocusCode	AT4G33950|AGI_LocusCode	AT3G50500	protein	TAIR	locus	2174999	TAIR	Publication	501735541|PMID	19880399	20100128
												-160.529	145.345	AGI_LocusCode	AT1G16515	AT1G16515	GO	9414	TAIR	NCBITaxon	3702	IEA	AGI_LocusCode	AT2G22430|AGI_LocusCode	AT2G25180|AGI_LocusCode	AT3G16857|AGI_LocusCode	AT3G19290|AGI_LocusCode	AT4G31920|AGI_LocusCode	AT4G34000|AGI_LocusCode	AT4G37790|AGI_LocusCode	AT5G67300	protein	TAIR	locus	1006230703	TAIR	Publication	501796011|PMID	34562334	20211015
												-79.0724	320.228	AGI_LocusCode	AT2G18340	AT2G18340	GO	9414	TAIR	NCBITaxon	3702	IEP	protein	TAIR	locus	2062156	TAIR	Publication	501795713|PMID	34451739	20210905
												-188.746	175.585	AGI_LocusCode	AT5G46320	AT5G46320	GO	9414	TAIR	NCBITaxon	3702	IMP	protein	TAIR	locus	2170473	TAIR	Publication	501757128|PMID	24218491	20191218
												-151.059	161.604	AGI_LocusCode	AT3G28940	AT3G28940	GO	9414	TAIR	NCBITaxon	3702	IEA	AGI_LocusCode	AT1G32640|AGI_LocusCode	AT2G22430|AGI_LocusCode	AT2G38470|AGI_LocusCode	AT2G46680|AGI_LocusCode	AT3G16857|AGI_LocusCode	AT4G31920|AGI_LocusCode	AT4G34000|AGI_LocusCode	AT4G37790	protein	TAIR	locus	2087042	TAIR	Publication	501796011|PMID	34562334	20211015
												-149.147	206.202	AGI_LocusCode	AT4G32070	AT4G32070	GO	9414	TAIR	NCBITaxon	3702	IEA	AGI_LocusCode	AT1G32640|AGI_LocusCode	AT2G22430|AGI_LocusCode	AT3G15500|AGI_LocusCode	AT3G19290|AGI_LocusCode	AT4G27410|AGI_LocusCode	AT4G31920|AGI_LocusCode	AT4G34000|AGI_LocusCode	AT4G37790|AGI_LocusCode	AT5G67300	protein	TAIR	locus	2116677	TAIR	Publication	501796011|PMID	34562334	20211015
												-163.212	155.41	AGI_LocusCode	AT1G53080	AT1G53080	GO	9414	TAIR	NCBITaxon	3702	IEA	AGI_LocusCode	AT1G32640|AGI_LocusCode	AT2G22430|AGI_LocusCode	AT3G19290|AGI_LocusCode	AT4G27410|AGI_LocusCode	AT4G34000|AGI_LocusCode	AT4G37790|AGI_LocusCode	AT5G67300	protein	TAIR	locus	2037010	TAIR	Publication	501796011|PMID	34562334	20211015
												-183.98	150.636	AGI_LocusCode	AT1G73540	nudix	hydrolase	homolog	21	GO	9414	TAIR	NCBITaxon	3702	IEA	AGI_LocusCode	AT1G32640|AGI_LocusCode	AT2G22430|AGI_LocusCode	AT2G25180|AGI_LocusCode	AT2G38470|AGI_LocusCode	AT3G16857|AGI_LocusCode	AT3G19290|AGI_LocusCode	AT4G27410|AGI_LocusCode	AT4G31920|AGI_LocusCode	AT4G34000|AGI_LocusCode	AT4G37790|AGI_LocusCode	AT5G67300	protein	TAIR	locus	2206835	TAIR	Publication	501796011|PMID	34562334	20211015
												-223.338	163.085	AGI_LocusCode	AT5G46295	AT5G46295	GO	9414	TAIR	NCBITaxon	3702	IEA	AGI_LocusCode	AT2G38470|AGI_LocusCode	AT3G16857|AGI_LocusCode	AT4G31920|AGI_LocusCode	AT4G34000	protein	TAIR	locus	505006675	TAIR	Publication	501796011|PMID	34562334	20211015
												-200.971	220.106	AGI_LocusCode	AT4G15910	AT4G15910	GO	9414	TIGR	NCBITaxon	3702	IEP	protein	TAIR	locus	2129795	TAIR	Publication	4541|PMID	7823904	20030417
												-200.971	220.106	AGI_LocusCode	AT4G15910	AT4G15910	GO	9414	TAIR	NCBITaxon	3702	IEP	protein	TAIR	locus	2129795	TAIR	Publication	4541|PMID	7823904	20030522
												-151.323	217.558	AGI_LocusCode	AT3G11930	GO	9414	TAIR	NCBITaxon	3702	IEA	AGI_LocusCode	AT1G32640|AGI_LocusCode	AT3G16857|AGI_LocusCode	AT4G27410|AGI_LocusCode	AT4G31920	protein	TAIR	locus	2081531	TAIR	Publication	501796011|PMID	34562334	20211015
												-179.822	171.585	AGI_LocusCode	AT3G09010	GO	9414	TAIR	NCBITaxon	3702	IEA	AGI_LocusCode	AT1G32640|AGI_LocusCode	AT2G22430|AGI_LocusCode	AT2G38470|AGI_LocusCode	AT2G46680|AGI_LocusCode	AT4G34000|AGI_LocusCode	AT4G37790	protein	TAIR	locus	2095334	TAIR	Publication	501796011|PMID	34562334	20211015
												-167.684	162.044	AGI_LocusCode	AT3G09020	GO	9414	TAIR	NCBITaxon	3702	IEA	AGI_LocusCode	AT2G22430|AGI_LocusCode	AT3G16857|AGI_LocusCode	AT4G31920|AGI_LocusCode	AT4G34000|AGI_LocusCode	AT4G37790	protein	TAIR	locus	2095264	TAIR	Publication	501796011|PMID	34562334	20211015
												-181.631	154.673	AGI_LocusCode	AT3G47600	myb	domain	protein	94	GO	9414	UniProt	NCBITaxon	3702	IMP	protein	TAIR	locus	2079182	TAIR	Publication	501761719|PMID	25305760	20210331
												-190.236	135.604	AGI_LocusCode	AT1G08810	myb	domain	protein	60	GO	9414	TAIR	NCBITaxon	3702	IEP	protein	TAIR	locus	2025565	TAIR	Publication	501717339|PMID	16005291	20051013
												-213.276	150.75	AGI_LocusCode	AT5G18150	AT5G18150	GO	9414	TAIR	NCBITaxon	3702	IEA	AGI_LocusCode	AT2G22430|AGI_LocusCode	AT2G46680|AGI_LocusCode	AT3G16857|AGI_LocusCode	AT4G31920|AGI_LocusCode	AT4G37790|AGI_LocusCode	AT5G67300	protein	TAIR	locus	2172384	TAIR	Publication	501796011|PMID	34562334	20211015
												-150.978	175.518	AGI_LocusCode	AT4G34650	AT4G34650	GO	9414	TAIR	NCBITaxon	3702	IEA	AGI_LocusCode	AT1G32640|AGI_LocusCode	AT2G22430|AGI_LocusCode	AT3G19290|AGI_LocusCode	AT4G34000	protein	TAIR	locus	2139534	TAIR	Publication	501796011|PMID	34562334	20211015
												-161.877	152.943	AGI_LocusCode	AT3G19340	GO	9414	TAIR	NCBITaxon	3702	IEA	AGI_LocusCode	AT2G22430|AGI_LocusCode	AT2G46680|AGI_LocusCode	AT3G16857|AGI_LocusCode	AT4G27410|AGI_LocusCode	AT4G31920|AGI_LocusCode	AT4G34000|AGI_LocusCode	AT4G37790|AGI_LocusCode	AT5G67300	protein	TAIR	locus	2090639	TAIR	Publication	501796011|PMID	34562334	20211015
												-152	166.33	AGI_LocusCode	AT5G48870	SUPERSENSITIVE	TO	ABA	AND	DROUGHT	1	GO	9414	TAIR	NCBITaxon	3702	IMP	protein	TAIR	locus	2156589	TAIR	Publication	1546233|PMID	11740939	20030722
												-138.655	160.713	AGI_LocusCode	AT4G24380	GO	9414	TAIR	NCBITaxon	3702	IEA	AGI_LocusCode	AT1G32640	protein	TAIR	locus	2135922	TAIR	Publication	501796011|PMID	34562334	20211015
												-179.159	160.64	AGI_LocusCode	AT4G24370	positive	regulator	of	SKD1	GO	9414	TAIR	NCBITaxon	3702	IEA	AGI_LocusCode	AT2G22430|AGI_LocusCode	AT4G27410|AGI_LocusCode	AT4G31920|AGI_LocusCode	AT4G34000|AGI_LocusCode	AT5G67300	protein	TAIR	locus	2135902	TAIR	Publication	501796011|PMID	34562334	20211015
												-191.512	150.185	AGI_LocusCode	AT2G42620	AT2G42620	GO	9414	TAIR	NCBITaxon	3702	IGI	AGI_LocusCode	AT1G08720	protein	TAIR	locus	2041499	TAIR	Publication	501716526|PMID	15894742	20080822
												-175.745	197.804	AGI_LocusCode	AT2G22125	cellulose	synthase-interactive	protein	1	GO	9414	UniProt	NCBITaxon	3702	IMP	protein	TAIR	locus	2827868	TAIR	Publication	501747997|PMID	22427339	20210331
												-178.656	165.459	AGI_LocusCode	AT3G20310	ethylene	response	factor	7	GO	9414	TAIR	NCBITaxon	3702	IMP	protein	TAIR	locus	2092339	TAIR	Publication	501716398|PMID	15994908	20060616
												-191.558	147.416	AGI_LocusCode	AT3G20300	AT3G20300	GO	9414	TAIR	NCBITaxon	3702	IEA	AGI_LocusCode	AT2G22430|AGI_LocusCode	AT2G46680|AGI_LocusCode	AT3G16857|AGI_LocusCode	AT3G19290|AGI_LocusCode	AT4G27410|AGI_LocusCode	AT4G31920|AGI_LocusCode	AT4G34000|AGI_LocusCode	AT4G37790	protein	TAIR	locus	2092424	TAIR	Publication	501796011|PMID	34562334	20211015
												-182.493	158.444	AGI_LocusCode	AT1G08720	ENHANCED	DISEASE	RESISTANCE	1	GO	9414	TAIR	NCBITaxon	3702	IMP	protein	TAIR	locus	2025515	TAIR	Publication	501716526|PMID	15894742	20060412
												-179.375	163.555	AGI_LocusCode	AT3G30580	AT3G30580	GO	9414	TAIR	NCBITaxon	3702	IEA	AGI_LocusCode	AT2G22430	protein	TAIR	locus	2092645	TAIR	Publication	501796011|PMID	34562334	20211015
												-182.276	153.572	AGI_LocusCode	AT3G57740	AT3G57740	GO	9414	TAIR	NCBITaxon	3702	IEA	AGI_LocusCode	AT2G38470	protein	TAIR	locus	2076656	TAIR	Publication	501796011|PMID	34562334	20211015
												-233.496	134.009	AGI_LocusCode	AT4G14010	AT4G14010	GO	9414	TAIR	NCBITaxon	3702	IEA	AGI_LocusCode	AT4G27410	protein	TAIR	locus	2129341	TAIR	Publication	501796011|PMID	34562334	20211015
												-175.455	160.587	AGI_LocusCode	AT1G80710	DROUGHT	SENSITIVE	1	GO	9414	TAIR	NCBITaxon	3702	IMP	protein	TAIR	locus	2025762	TAIR	Publication	501736275|PMID	20118918	20100319
												-169.577	166.71	AGI_LocusCode	AT4G15260	AT4G15260	GO	9414	TAIR	NCBITaxon	3702	IEA	AGI_LocusCode	AT2G22430|AGI_LocusCode	AT2G46680|AGI_LocusCode	AT3G19290|AGI_LocusCode	AT4G27410|AGI_LocusCode	AT4G34000	protein	TAIR	locus	2129875	TAIR	Publication	501796011|PMID	34562334	20211015
												-94.3957	316.871	AGI_LocusCode	AT2G42540	cold-regulated	15a	GO	9414	UniProt	NCBITaxon	3702	IEP	protein	TAIR	locus	2041504	TAIR	Publication	501707028|PMID	12785063	20210331
												-94.3957	316.871	AGI_LocusCode	AT2G42540	cold-regulated	15a	GO	9819	UniProt	NCBITaxon	3702	IDA	protein	TAIR	locus	2041504	TAIR	Publication	501732565|PMID	18540080	20210331
												-94.3957	316.871	AGI_LocusCode	AT2G42540	cold-regulated	15a	GO	9414	UniProt	NCBITaxon	3702	IEP	protein	TAIR	locus	2041504	TAIR	Publication	4923|PMID	8193295	20210331
												-166.278	169.905	AGI_LocusCode	AT4G24275	AT4G24275	GO	9414	TAIR	NCBITaxon	3702	IMP	protein	TAIR	locus	504955337	TAIR	Publication	501719586|PMID	16856987	20130207
												-207.763	143.947	AGI_LocusCode	AT5G11070	AT5G11070	GO	9414	TAIR	NCBITaxon	3702	IEA	AGI_LocusCode	AT3G16857|AGI_LocusCode	AT3G19290|AGI_LocusCode	AT4G31920|AGI_LocusCode	AT4G37790|AGI_LocusCode	AT5G67300	protein	TAIR	locus	2184916	TAIR	Publication	501796011|PMID	34562334	20211015
												-179.333	146.991	AGI_LocusCode	AT3G20250	pumilio	5	GO	9819	TAIR	NCBITaxon	3702	IMP	protein	TAIR	locus	2087560	TAIR	Publication	501759279|PMID	24666827	20150602
												-138.039	177.945	AGI_LocusCode	AT3G09220	AT3G09220	GO	9414	TAIR	NCBITaxon	3702	IEA	AGI_LocusCode	AT4G31920	protein	TAIR	locus	2083604	TAIR	Publication	501796011|PMID	34562334	20211015
												-178.226	192.079	AGI_LocusCode	AT1G45249	AT1G45249	GO	9414	TAIR	NCBITaxon	3702	IEP	protein	TAIR	locus	1005716679	TAIR	Publication	501718089|PMID	16284313	20060609
												-178.226	192.079	AGI_LocusCode	AT1G45249	AT1G45249	GO	9414	TAIR	NCBITaxon	3702	IMP	protein	TAIR	locus	1005716679	TAIR	Publication	501718089|PMID	16284313	20060609
												-178.226	192.079	AGI_LocusCode	AT1G45249	AT1G45249	GO	9414	TAIR	NCBITaxon	3702	IEP	protein	TAIR	locus	1005716679	TAIR	Publication	501718566|PMID	16463099	20060609
												-158.02	190.316	AGI_LocusCode	AT5G11270	overexpressor	of	cationic	peroxidase	3	GO	9414	UniProt	NCBITaxon	3702	IEP	protein	TAIR	locus	2148012	TAIR	Publication	501729471|PMID	19175769	20210331
												-158.02	190.316	AGI_LocusCode	AT5G11270	overexpressor	of	cationic	peroxidase	3	GO	9414	TAIR	NCBITaxon	3702	IMP	protein	TAIR	locus	2148012	TAIR	Publication	501729471|PMID	19175769	20090309
														AGI_LocusCode	AT2G32273	AT2G32273	GO	9414	TAIR	NCBITaxon	3702	IEP	miRNA	TAIR	locus	4010713664	TAIR	Publication	501723193|PMID	17845858	20080416
												-85.8756	222.845	AGI_LocusCode	AT3G50970	AT3G50970	GO	9414	TAIR	NCBITaxon	3702	IEP	protein	TAIR	locus	2080918	TAIR	Publication	4724|PMID	7948863	20060518
												-156.669	187.645	AGI_LocusCode	AT3G57680	AT3G57680	GO	9414	TAIR	NCBITaxon	3702	IEA	AGI_LocusCode	AT2G22430|AGI_LocusCode	AT3G19290	protein	TAIR	locus	2076626	TAIR	Publication	501796011|PMID	34562334	20211015
												-129.828	214	AGI_LocusCode	AT1G55450	AT1G55450	GO	9414	TAIR	NCBITaxon	3702	IEA	AGI_LocusCode	AT2G25180|AGI_LocusCode	AT2G46680|AGI_LocusCode	AT3G16857|AGI_LocusCode	AT4G31920	protein	TAIR	locus	2193869	TAIR	Publication	501796011|PMID	34562334	20211015
												-172.528	193.887	AGI_LocusCode	AT5G08120	movement	protein	binding	protein	2C	GO	9414	TAIR	NCBITaxon	3702	IMP	protein	TAIR	locus	2181534	TAIR	Publication	501729357|PMID	19074626	20090303
												-163.062	175.909	AGI_LocusCode	AT1G28520	AT1G28520	GO	9414	CACAO	NCBITaxon	3702	IGI	UniProtKB	Q9SLB9	protein	TAIR	locus	2018738	TAIR	Publication	501752648|PMID	23167462	20160611
												-163.062	175.909	AGI_LocusCode	AT1G28520	AT1G28520	GO	9414	CACAO	NCBITaxon	3702	IGI	UniProtKB	Q9SLB9	protein	TAIR	locus	2018738	TAIR	Publication	501752648|PMID	23167462	20210331
												-178.799	172.892	AGI_LocusCode	AT5G58320	AT5G58320	GO	9414	TAIR	NCBITaxon	3702	IEA	AGI_LocusCode	AT1G32640|AGI_LocusCode	AT2G22430|AGI_LocusCode	AT3G16857|AGI_LocusCode	AT4G31920|AGI_LocusCode	AT4G34000|AGI_LocusCode	AT4G37790|AGI_LocusCode	AT5G67300	protein	TAIR	locus	2161268	TAIR	Publication	501796011|PMID	34562334	20211015
												-165.997	183.591	AGI_LocusCode	AT3G50310	AT3G50310	GO	9414	TAIR	NCBITaxon	3702	IMP	protein	TAIR	locus	2074835	TAIR	Publication	501745543|PMID	21969089	20111221
												-126.395	197.054	AGI_LocusCode	AT3G57020	AT3G57020	GO	9414	TAIR	NCBITaxon	3702	IEA	AGI_LocusCode	AT2G25180|AGI_LocusCode	AT3G16857|AGI_LocusCode	AT4G31920	protein	TAIR	locus	2080565	TAIR	Publication	501796011|PMID	34562334	20211015
												-139.279	178.072	AGI_LocusCode	AT3G57010	AT3G57010	GO	9414	TAIR	NCBITaxon	3702	IEA	AGI_LocusCode	AT1G32640|AGI_LocusCode	AT2G22430|AGI_LocusCode	AT2G25180|AGI_LocusCode	AT3G16857|AGI_LocusCode	AT3G19290|AGI_LocusCode	AT4G27410|AGI_LocusCode	AT4G31920|AGI_LocusCode	AT4G34000|AGI_LocusCode	AT4G37790|AGI_LocusCode	AT5G67300	protein	TAIR	locus	2080660	TAIR	Publication	501796011|PMID	34562334	20211015
												-145.051	170.924	AGI_LocusCode	AT5G61820	AT5G61820	GO	9414	TAIR	NCBITaxon	3702	IEA	AGI_LocusCode	AT2G46680|AGI_LocusCode	AT3G15500|AGI_LocusCode	AT4G27410|AGI_LocusCode	AT4G31920|AGI_LocusCode	AT4G34000|AGI_LocusCode	AT5G67300	protein	TAIR	locus	2159178	TAIR	Publication	501796011|PMID	34562334	20211015
												-197.597	149.884	AGI_LocusCode	AT3G60520	AT3G60520	GO	9414	TAIR	NCBITaxon	3702	IEA	AGI_LocusCode	AT1G32640|AGI_LocusCode	AT2G22430|AGI_LocusCode	AT2G25180|AGI_LocusCode	AT2G46680|AGI_LocusCode	AT3G16857|AGI_LocusCode	AT3G19290|AGI_LocusCode	AT4G27410|AGI_LocusCode	AT4G31920|AGI_LocusCode	AT4G34000|AGI_LocusCode	AT4G37790|AGI_LocusCode	AT5G67300	protein	TAIR	locus	2103341	TAIR	Publication	501796011|PMID	34562334	20211015
												-234.941	120.765	AGI_LocusCode	AT2G25735	AT2G25735	GO	9414	TAIR	NCBITaxon	3702	IEA	AGI_LocusCode	AT1G32640|AGI_LocusCode	AT2G25180|AGI_LocusCode	AT2G38470|AGI_LocusCode	AT3G16857|AGI_LocusCode	AT4G27410	protein	TAIR	locus	505006273	TAIR	Publication	501796011|PMID	34562334	20211015
												-154.406	207.745	AGI_LocusCode	AT1G01250	GO	9414	TAIR	NCBITaxon	3702	IEA	AGI_LocusCode	AT3G19290|AGI_LocusCode	AT5G67300	protein	TAIR	locus	2035257	TAIR	Publication	501796011|PMID	34562334	20211015
												-153.009	193.63	AGI_LocusCode	AT3G23920	beta-amylase	1	GO	9414	TAIR	NCBITaxon	3702	IEP	protein	TAIR	locus	2076086	TAIR	Publication	501730567|PMID	19502356	20090930
												-217.806	117.419	AGI_LocusCode	AT4G07408	AT4G07408	GO	9414	TAIR	NCBITaxon	3702	IEA	AGI_LocusCode	AT3G19290|AGI_LocusCode	AT4G34000	protein	TAIR	locus	4515103350	TAIR	Publication	501796011|PMID	34562334	20211015
														TAIR	locus	2082822	Aquaporin	PIP1-1	GO	9414	GO_Central	NCBITaxon	3702	IBA	PANTHER	PTN001827639|UniProtKB	Q06611|TAIR	locus	2025391|TAIR	locus	2126026|TAIR	locus	2082822	PANTHER	PTHR45687	protein	PMID	21873635	20180420
												-181.596	173.954	AGI_LocusCode	AT2G35930	plant	U-box	23	GO	9414	TAIR	NCBITaxon	3702	IMP	protein	TAIR	locus	2039265	TAIR	Publication	501727236|PMID	18664614	20080814
												-188.441	143.473	AGI_LocusCode	AT4G17650	GO	9414	TAIR	NCBITaxon	3702	IEA	AGI_LocusCode	AT2G22430|AGI_LocusCode	AT4G27410|AGI_LocusCode	AT4G34000	protein	TAIR	locus	2129321	TAIR	Publication	501796011|PMID	34562334	20211015
												-141.779	168.746	AGI_LocusCode	AT4G17615	AT4G17615	GO	9414	TAIR	NCBITaxon	3702	IMP	protein	TAIR	locus	2129306	TAIR	Publication	501723405|PMID	17922773	20080519
												-188.441	190.199	AGI_LocusCode	AT3G23830	AT3G23830	GO	9414	UniProt	NCBITaxon	3702	IEP	protein	TAIR	locus	2076096	TAIR	Publication	501717944|PMID	16207746	20210331
												-142.645	193.63	AGI_LocusCode	AT2G05100	photosystem	II	light	harvesting	complex	gene	2.1	GO	9269	UniProt	NCBITaxon	3702	IEP	protein	TAIR	locus	2042148	TAIR	Publication	501754366|PMID	23598180	20210331
												-128.792	201.625	AGI_LocusCode	AT3G03341	AT3G03341	GO	9414	TAIR	NCBITaxon	3702	IEA	AGI_LocusCode	AT3G19290|AGI_LocusCode	AT4G27410|AGI_LocusCode	AT4G34000	protein	TAIR	locus	4515103014	TAIR	Publication	501796011|PMID	34562334	20211015
												-189.057	142.512	AGI_LocusCode	AT5G58150	AT5G58150	GO	9414	TAIR	NCBITaxon	3702	IEA	AGI_LocusCode	AT1G17280	protein	TAIR	locus	2161303	TAIR	Publication	501796011|PMID	34562334	20211015
												-181.031	143.114	AGI_LocusCode	AT5G58120	AT5G58120	GO	9414	TAIR	NCBITaxon	3702	IEA	AGI_LocusCode	AT2G22430|AGI_LocusCode	AT3G16857	protein	TAIR	locus	2155801	TAIR	Publication	501796011|PMID	34562334	20211015
												-178.191	169.906	AGI_LocusCode	AT3G54200	AT3G54200	GO	9414	TAIR	NCBITaxon	3702	IEA	AGI_LocusCode	AT1G32640|AGI_LocusCode	AT2G22430|AGI_LocusCode	AT2G38470|AGI_LocusCode	AT3G16857|AGI_LocusCode	AT3G19290|AGI_LocusCode	AT4G27410|AGI_LocusCode	AT4G31920|AGI_LocusCode	AT4G37790	protein	TAIR	locus	2080320	TAIR	Publication	501796011|PMID	34562334	20211015
												-195.436	154.61	AGI_LocusCode	AT1G62280	AT1G62280	GO	9414	TAIR	NCBITaxon	3702	IEP	protein	TAIR	locus	2018027	TAIR	Publication	501770932|PMID	27397895	20160927
														UniProtKB	Q06611	Aquaporin	PIP1-2	GO	9414	GO_Central	NCBITaxon	3702	IBA	PANTHER	PTN001827639|UniProtKB	Q06611|TAIR	locus	2025391|TAIR	locus	2126026|TAIR	locus	2082822	PANTHER	PTHR45687	protein	PMID	21873635	20180420
												-149.851	189.471	AGI_LocusCode	AT5G08620	AT5G08620	GO	9414	TAIR	NCBITaxon	3702	IMP	protein	TAIR	locus	2159527	TAIR	Publication	501727441|PMID	18725370	20080929
												-152.183	184.331	AGI_LocusCode	AT1G05180	AUXIN	RESISTANT	1	GO	9414	TAIR	NCBITaxon	3702	IMP	protein	TAIR	locus	2207220	TAIR	Publication	3673|PMID	8979397	20060616
												-161.724	138.517	AGI_LocusCode	AT1G15380	AT1G15380	GO	9414	UniProt	NCBITaxon	3702	IEP	protein	TAIR	locus	2037728	TAIR	Publication	501741395|PMID	21213008	20211111
												-183.109	181.738	AGI_LocusCode	AT4G21930	AT4G21930	GO	9414	TAIR	NCBITaxon	3702	IEA	AGI_LocusCode	AT2G36270	protein	TAIR	locus	2141687	TAIR	Publication	501796011|PMID	34562334	20211015
												-201.437	190.322	AGI_LocusCode	AT1G15360	SHINE	1	GO	9414	TAIR	NCBITaxon	3702	IMP	protein	TAIR	locus	2037698	TAIR	Publication	501713010|PMID	15319479	20060616
												-148.55	208.386	AGI_LocusCode	AT2G39800	AT2G39800	GO	9414	TAIR	NCBITaxon	3702	IEP	protein	TAIR	locus	2063907	TAIR	Publication	1282|PMID	10441499	20060606
												-148.55	208.386	AGI_LocusCode	AT2G39800	AT2G39800	GO	9414	TAIR	NCBITaxon	3702	IEP	protein	TAIR	locus	2063907	TAIR	Publication	501725136|PMID	18552355	20080821
												-148.55	208.386	AGI_LocusCode	AT2G39800	AT2G39800	GO	9414	TAIR	NCBITaxon	3702	IGI	AGI_LocusCode	AT3G30775	protein	TAIR	locus	2063907	TAIR	Publication	501743381|PMID	21791601	20111228
												-148.55	208.386	AGI_LocusCode	AT2G39800	AT2G39800	GO	9269	TIGR	NCBITaxon	3702	IEP	protein	TAIR	locus	2063907	TAIR	Publication	4427|PMID	7773306	20030417
														AGI_LocusCode	AT3G10815	BCA2����zinc	finger	ATL	3	GO	9414	TAIR	NCBITaxon	3702	IEA	AGI_LocusCode	AT1G32640|AGI_LocusCode	AT2G22430|AGI_LocusCode	AT3G19290|AGI_LocusCode	AT4G27410|AGI_LocusCode	AT4G34000	protein	TAIR	locus	1006230278	TAIR	Publication	501796011|PMID	34562334	20211015
												-155.998	199.292	AGI_LocusCode	AT1G15310	signal	recognition	particle	54	kDa	subunit	GO	9414	TAIR	NCBITaxon	3702	IEA	AGI_LocusCode	AT4G27410|AGI_LocusCode	AT4G34000	protein	TAIR	locus	2037803	TAIR	Publication	501796011|PMID	34562334	20211015
												-155.898	174.389	AGI_LocusCode	AT5G01820	serine/threonine	protein	kinase	1	GO	9414	UniProt	NCBITaxon	3702	IEP	protein	TAIR	locus	2181057	TAIR	Publication	501760537|PMID	25058458	20210331
												-154.265	199	AGI_LocusCode	AT5G08520	GO	9414	UniProt	NCBITaxon	3702	IEP	protein	TAIR	locus	2159607	TAIR	Publication	501766160|PMID	26243618	20210331
												-148.517	197.205	AGI_LocusCode	AT1G35720	AT1G35720	GO	9414	TAIR	NCBITaxon	3702	IEP	protein	TAIR	locus	2011344	TAIR	Publication	501718752|PMID	16531057	20100219
												-182.72	149.289	AGI_LocusCode	AT2G22790	AT2G22790	GO	9414	TAIR	NCBITaxon	3702	IEA	AGI_LocusCode	AT1G32640|AGI_LocusCode	AT2G22430|AGI_LocusCode	AT2G25180|AGI_LocusCode	AT3G16857|AGI_LocusCode	AT3G19290|AGI_LocusCode	AT4G27410|AGI_LocusCode	AT4G31920|AGI_LocusCode	AT4G34000|AGI_LocusCode	AT4G37790|AGI_LocusCode	AT5G67300	protein	TAIR	locus	2062245	TAIR	Publication	501796011|PMID	34562334	20211015
												-179.621	173.523	AGI_LocusCode	AT5G08490	AT5G08490	GO	9414	TAIR	NCBITaxon	3702	IMP	protein	TAIR	locus	2159582	TAIR	Publication	501746968|PMID	22248025	20120120
												-147.97	151.304	AGI_LocusCode	AT4G24960	AT4G24960	GO	9414	TAIR	NCBITaxon	3702	IEP	protein	TAIR	locus	2117318	TAIR	Publication	501682038|PMID	12081371	20030613
												-141.716	239.716	AGI_LocusCode	AT1G62045	AT1G62045	GO	9414	TAIR	NCBITaxon	3702	IEA	AGI_LocusCode	AT3G16857|AGI_LocusCode	AT4G27410|AGI_LocusCode	AT4G34000|AGI_LocusCode	AT4G37790	protein	TAIR	locus	505006198	TAIR	Publication	501796011|PMID	34562334	20211015
												-167.16	149.162	AGI_LocusCode	AT5G39785	AT5G39785	GO	9414	TAIR	NCBITaxon	3702	IEA	AGI_LocusCode	AT2G22430|AGI_LocusCode	AT2G25180|AGI_LocusCode	AT2G38470|AGI_LocusCode	AT3G16857|AGI_LocusCode	AT4G27410|AGI_LocusCode	AT4G31920|AGI_LocusCode	AT4G37790	protein	TAIR	locus	505006665	TAIR	Publication	501796011|PMID	34562334	20211015
												-141.062	208.075	AGI_LocusCode	AT2G33590	AT2G33590	GO	9414	TAIR	NCBITaxon	3702	IEP	protein	TAIR	locus	2051008	TAIR	Publication	501752572|PMID	11166433	20121213
												-310.226	139.548	AGI_LocusCode	AT4G35783	AT4G35783	GO	9414	TAIR	NCBITaxon	3702	IEA	AGI_LocusCode	AT1G32640|AGI_LocusCode	AT2G22430|AGI_LocusCode	AT2G46680|AGI_LocusCode	AT4G27410|AGI_LocusCode	AT4G37790	protein	TAIR	locus	4010713928	TAIR	Publication	501796011|PMID	34562334	20211015
												-167.817	137.45	AGI_LocusCode	AT4G35750	AT4G35750	GO	9414	TAIR	NCBITaxon	3702	IEA	AGI_LocusCode	AT1G32640|AGI_LocusCode	AT2G22430|AGI_LocusCode	AT2G25180|AGI_LocusCode	AT2G46680|AGI_LocusCode	AT3G16857|AGI_LocusCode	AT4G27410|AGI_LocusCode	AT4G31920|AGI_LocusCode	AT4G34000|AGI_LocusCode	AT4G37790|AGI_LocusCode	AT5G67300	protein	TAIR	locus	2128018	TAIR	Publication	501796011|PMID	34562334	20211015
												-187.643	155	AGI_LocusCode	AT5G19240	AT5G19240	GO	9414	TAIR	NCBITaxon	3702	IEA	AGI_LocusCode	AT2G22430|AGI_LocusCode	AT4G34000|AGI_LocusCode	AT4G37790|AGI_LocusCode	AT5G67300	protein	TAIR	locus	2182152	TAIR	Publication	501796011|PMID	34562334	20211015
												-182.661	157.386	AGI_LocusCode	AT5G19230	AT5G19230	GO	9414	TAIR	NCBITaxon	3702	IEA	AGI_LocusCode	AT1G32640|AGI_LocusCode	AT2G22430|AGI_LocusCode	AT2G25180|AGI_LocusCode	AT3G16857|AGI_LocusCode	AT4G27410|AGI_LocusCode	AT4G31920|AGI_LocusCode	AT4G34000|AGI_LocusCode	AT4G37790|AGI_LocusCode	AT5G67300	protein	TAIR	locus	2182142	TAIR	Publication	501796011|PMID	34562334	20211015
												-169.732	201.347	AGI_LocusCode	AT4G25490	C-repeat/DRE	binding	factor	1	GO	9414	TIGR	NCBITaxon	3702	IEP	protein	TAIR	locus	2131854	TAIR	Publication	3426|PMID	9023378	20030512
												-180.273	199.532	AGI_LocusCode	AT4G25480	dehydration	response	element	B1A	GO	9414	TAIR	NCBITaxon	3702	IDA	protein	TAIR	locus	2131849	TAIR	Publication	501680321|PMID	11158529	20060714
												-180.273	199.532	AGI_LocusCode	AT4G25480	dehydration	response	element	B1A	GO	9414	TAIR	NCBITaxon	3702	IMP	protein	TAIR	locus	2131849	TAIR	Publication	501718918|PMID	16617101	20060714
												-160.511	168.852	AGI_LocusCode	AT5G02230	GO	9414	TAIR	NCBITaxon	3702	IEA	AGI_LocusCode	AT1G32640|AGI_LocusCode	AT2G22430|AGI_LocusCode	AT2G46680|AGI_LocusCode	AT3G16857|AGI_LocusCode	AT3G19290|AGI_LocusCode	AT4G27410|AGI_LocusCode	AT4G31920|AGI_LocusCode	AT4G34000|AGI_LocusCode	AT4G37790|AGI_LocusCode	AT5G67300	protein	TAIR	locus	2185223	TAIR	Publication	501796011|PMID	34562334	20211015
												-176.818	145.827	AGI_LocusCode	AT4G25433	AT4G25433	GO	9414	TAIR	NCBITaxon	3702	IEA	AGI_LocusCode	AT2G22430|AGI_LocusCode	AT4G27410|AGI_LocusCode	AT4G34000|AGI_LocusCode	AT4G37790|AGI_LocusCode	AT5G67300	protein	TAIR	locus	504955292	TAIR	Publication	501796011|PMID	34562334	20211015
												-142.25	195.219	AGI_LocusCode	AT3G48640	AT3G48640	GO	9414	TAIR	NCBITaxon	3702	IEA	AGI_LocusCode	AT2G38470|AGI_LocusCode	AT4G31920	protein	TAIR	locus	2114515	TAIR	Publication	501796011|PMID	34562334	20211015
												-161.064	172.885	AGI_LocusCode	AT1G09870	GO	9414	TAIR	NCBITaxon	3702	IEA	AGI_LocusCode	AT3G19290|AGI_LocusCode	AT4G34000	protein	TAIR	locus	2024402	TAIR	Publication	501796011|PMID	34562334	20211015
												-172.858	161.196	AGI_LocusCode	AT5G12420	AT5G12420	GO	9414	UniProt	NCBITaxon	3702	IEP	protein	TAIR	locus	505006610	TAIR	Publication	501783888|PMID	30729606	20210331
												-59.0307	283.029	AGI_LocusCode	AT1G56660	AT1G56660	GO	9414	TAIR	NCBITaxon	3702	IEA	AGI_LocusCode	AT2G22430|AGI_LocusCode	AT3G16857|AGI_LocusCode	AT3G19290|AGI_LocusCode	AT4G27410|AGI_LocusCode	AT4G31920|AGI_LocusCode	AT4G34000|AGI_LocusCode	AT4G37790	protein	TAIR	locus	2027513	TAIR	Publication	501796011|PMID	34562334	20211015
												-176.66	159.062	AGI_LocusCode	AT3G11150	AT3G11150	GO	9414	TAIR	NCBITaxon	3702	IEA	AGI_LocusCode	AT3G15500|AGI_LocusCode	AT4G27410	protein	TAIR	locus	2074603	TAIR	Publication	501796011|PMID	34562334	20211015
												-153.721	175.778	AGI_LocusCode	AT3G11130	AT3G11130	GO	9414	TAIR	NCBITaxon	3702	IMP	protein	TAIR	locus	2074733	TAIR	Publication	501743251|PMID	21633512	20200521
												-124.797	180.445	AGI_LocusCode	AT1G56600	galactinol	synthase	2	GO	9414	UniProt	NCBITaxon	3702	IEP	protein	TAIR	locus	2027549	TAIR	Publication	1547294|PMID	11846875	20210331
												-124.797	180.445	AGI_LocusCode	AT1G56600	galactinol	synthase	2	GO	9414	TAIR	NCBITaxon	3702	IEP	protein	TAIR	locus	2027549	TAIR	Publication	501730567|PMID	19502356	20090930
												-189.564	173.571	AGI_LocusCode	AT4G25390	AT4G25390	GO	9414	TAIR	NCBITaxon	3702	IEA	AGI_LocusCode	AT2G22430|AGI_LocusCode	AT3G16857|AGI_LocusCode	AT4G27410|AGI_LocusCode	AT4G31920	protein	TAIR	locus	2138014	TAIR	Publication	501796011|PMID	34562334	20211015
												-165.877	147.516	AGI_LocusCode	AT3G48580	AT3G48580	GO	9414	TAIR	NCBITaxon	3702	IEA	AGI_LocusCode	AT1G32640	protein	TAIR	locus	2114545	TAIR	Publication	501796011|PMID	34562334	20211015
												-61.5904	289.964	AGI_LocusCode	AT2G23120	AT2G23120	GO	9414	TAIR	NCBITaxon	3702	IEA	AGI_LocusCode	AT1G32640|AGI_LocusCode	AT2G22430|AGI_LocusCode	AT2G25180|AGI_LocusCode	AT3G16857|AGI_LocusCode	AT3G19290|AGI_LocusCode	AT4G31920|AGI_LocusCode	AT4G37790|AGI_LocusCode	AT5G67300	protein	TAIR	locus	2045299	TAIR	Publication	501796011|PMID	34562334	20211015
												-179.986	194.928	AGI_LocusCode	AT5G50900	AT5G50900	GO	9414	TAIR	NCBITaxon	3702	IEA	AGI_LocusCode	AT1G32640|AGI_LocusCode	AT2G22430|AGI_LocusCode	AT2G25180|AGI_LocusCode	AT2G46680|AGI_LocusCode	AT3G16857|AGI_LocusCode	AT3G19290|AGI_LocusCode	AT4G27410|AGI_LocusCode	AT4G31920|AGI_LocusCode	AT4G34000|AGI_LocusCode	AT4G37790|AGI_LocusCode	AT5G67300	protein	TAIR	locus	2157358	TAIR	Publication	501796011|PMID	34562334	20211015
												-110.13	224.761	AGI_LocusCode	AT2G23110	AT2G23110	GO	9414	TAIR	NCBITaxon	3702	IEA	AGI_LocusCode	AT1G32640|AGI_LocusCode	AT3G19290|AGI_LocusCode	AT5G67300	protein	TAIR	locus	2045379	TAIR	Publication	501796011|PMID	34562334	20211015
												-165.57	179.259	AGI_LocusCode	AT5G12380	AT5G12380	GO	9414	TAIR	NCBITaxon	3702	IEP	protein	TAIR	locus	505006606	TAIR	Publication	501718752|PMID	16531057	20100219
												-165.57	179.259	AGI_LocusCode	AT5G12380	AT5G12380	GO	9414	TAIR	NCBITaxon	3702	IMP	protein	TAIR	locus	505006606	TAIR	Publication	501769203|PMID	27135239	20210211
												-178.197	166.747	AGI_LocusCode	AT5G39590	AT5G39590	GO	9414	TAIR	NCBITaxon	3702	IEA	AGI_LocusCode	AT3G16857|AGI_LocusCode	AT4G31920|AGI_LocusCode	AT4G34000	protein	TAIR	locus	2164875	TAIR	Publication	501796011|PMID	34562334	20211015
												-136.11	153.318	AGI_LocusCode	AT5G39570	PLD	regulated	protein1	GO	9414	TAIR	NCBITaxon	3702	IEA	AGI_LocusCode	AT2G22430|AGI_LocusCode	AT3G16857|AGI_LocusCode	AT3G19290|AGI_LocusCode	AT4G27410|AGI_LocusCode	AT4G34000	protein	TAIR	locus	2164855	TAIR	Publication	501796011|PMID	34562334	20211015
												-145.377	183.331	AGI_LocusCode	AT2G33380	AT2G33380	GO	9269	TAIR	NCBITaxon	3702	IEP	protein	TAIR	locus	2051129	TAIR	Publication	73|PMID	10965948	20040311
												-145.377	183.331	AGI_LocusCode	AT2G33380	AT2G33380	GO	9269	TIGR	NCBITaxon	3702	TAS	protein	TAIR	locus	2051129	TAIR	Publication	73|PMID	10965948	20030417
												-179.949	147.565	AGI_LocusCode	AT1G56540	AT1G56540	GO	9414	TAIR	NCBITaxon	3702	IEA	AGI_LocusCode	AT2G22430|AGI_LocusCode	AT2G38470	protein	TAIR	locus	2027528	TAIR	Publication	501796011|PMID	34562334	20211015
												-191.505	195.267	AGI_LocusCode	AT4G35510	AT4G35510	GO	9414	TAIR	NCBITaxon	3702	IEA	AGI_LocusCode	AT2G22430|AGI_LocusCode	AT3G19290|AGI_LocusCode	AT4G27410|AGI_LocusCode	AT4G31920|AGI_LocusCode	AT4G34000|AGI_LocusCode	AT5G67300	protein	TAIR	locus	2127913	TAIR	Publication	501796011|PMID	34562334	20211015
												-163.806	182.201	AGI_LocusCode	AT5G19000	BTB-POZ	and	MATH	domain	1	GO	42631	TAIR	NCBITaxon	3702	IEP	protein	TAIR	locus	2179599	TAIR	Publication	501735020|PMID	19843165	20100401
												-158.908	171.243	AGI_LocusCode	AT1G19970	AT1G19970	GO	9414	TAIR	NCBITaxon	3702	IEA	AGI_LocusCode	AT3G19290|AGI_LocusCode	AT4G34000	protein	TAIR	locus	2198601	TAIR	Publication	501796011|PMID	34562334	20211015
												-160.53	173.345	AGI_LocusCode	AT3G11020	DRE/CRT-binding	protein	2B	GO	9414	TIGR	NCBITaxon	3702	TAS	protein	TAIR	locus	2085527	TAIR	Publication	428|PMID	10809011	20030417
												-163.362	167.472	AGI_LocusCode	AT3G58710	AT3G58710	GO	9414	TAIR	NCBITaxon	3702	IEA	AGI_LocusCode	AT1G32640|AGI_LocusCode	AT2G22430|AGI_LocusCode	AT2G46680|AGI_LocusCode	AT4G27410|AGI_LocusCode	AT4G34000|AGI_LocusCode	AT4G37790|AGI_LocusCode	AT5G67300	protein	TAIR	locus	2099044	TAIR	Publication	501796011|PMID	34562334	20211015
												-159.359	186.883	AGI_LocusCode	AT1G19120	SM-like	1A	GO	9414	TAIR	NCBITaxon	3702	IMP	protein	TAIR	locus	2011246	TAIR	Publication	501767785|PMID	26764377	20160205
												-126.6	203.25	AGI_LocusCode	AT3G19030	AT3G19030	GO	9414	TAIR	NCBITaxon	3702	IEA	AGI_LocusCode	AT1G32640|AGI_LocusCode	AT2G22430|AGI_LocusCode	AT2G46680|AGI_LocusCode	AT3G16857|AGI_LocusCode	AT4G27410|AGI_LocusCode	AT4G31920|AGI_LocusCode	AT5G67300	protein	TAIR	locus	2085899	TAIR	Publication	501796011|PMID	34562334	20211015
												-160.014	146.718	AGI_LocusCode	AT5G21960	AT5G21960	GO	9414	TAIR	NCBITaxon	3702	IEA	AGI_LocusCode	AT1G32640|AGI_LocusCode	AT2G22430|AGI_LocusCode	AT3G16857|AGI_LocusCode	AT3G19290|AGI_LocusCode	AT4G27410|AGI_LocusCode	AT4G31920|AGI_LocusCode	AT4G34000|AGI_LocusCode	AT4G37790|AGI_LocusCode	AT5G67300|AGI_LocusCode	AT2G36270	protein	TAIR	locus	504956445	TAIR	Publication	501796011|PMID	34562334	20211015
												-98.313	272.908	AGI_LocusCode	AT2G22470	arabinogalactan	protein	2	GO	9414	TAIR	NCBITaxon	3702	IEA	AGI_LocusCode	AT1G04400|AGI_LocusCode	AT1G32640|AGI_LocusCode	AT2G22430|AGI_LocusCode	AT2G25180|AGI_LocusCode	AT2G38470|AGI_LocusCode	AT3G16857|AGI_LocusCode	AT3G19290|AGI_LocusCode	AT4G27410|AGI_LocusCode	AT4G31920|AGI_LocusCode	AT4G34000|AGI_LocusCode	AT4G37790|AGI_LocusCode	AT5G67300	protein	TAIR	locus	2041223	TAIR	Publication	501796011|PMID	34562334	20211015
												-170.035	172.145	AGI_LocusCode	AT2G22430	AT2G22430	GO	9414	TAIR	NCBITaxon	3702	IEP	protein	TAIR	locus	2041283	TAIR	Publication	1078|PMID	10527431	20080715
												-89.2824	241.748	AGI_LocusCode	AT5G28610	AT5G28610	GO	9414	TAIR	NCBITaxon	3702	IEA	AGI_LocusCode	AT2G22430|AGI_LocusCode	AT4G37790	protein	TAIR	locus	2179063	TAIR	Publication	501796011|PMID	34562334	20211015
												-164.903	183.8	AGI_LocusCode	AT3G20660	organic	cation/carnitine	transporter4	GO	42631	UniProt	NCBITaxon	3702	IEP	protein	TAIR	locus	2083425	TAIR	Publication	501732671|PMID	18710496	20210331
												-172.201	169.49	AGI_LocusCode	AT3G47860	chloroplastic	lipocalin	GO	9414	UniProt	NCBITaxon	3702	IEP	protein	TAIR	locus	2100407	TAIR	Publication	501733913|PMID	19674405	20210331
												-142.462	166.546	AGI_LocusCode	AT2G29130	AT2G29130	GO	9414	TAIR	NCBITaxon	3702	IEP	protein	TAIR	locus	2066117	TAIR	Publication	501719329|PMID	16804053	20090218
												-142.462	166.546	AGI_LocusCode	AT2G29130	AT2G29130	GO	9414	TAIR	NCBITaxon	3702	IMP	protein	TAIR	locus	2066117	TAIR	Publication	501719329|PMID	16804053	20090218
												-183.745	152.402	AGI_LocusCode	AT3G02130	AT3G02130	GO	9414	UniProt	NCBITaxon	3702	IEP	protein	TAIR	locus	2076512	TAIR	Publication	501721442|PMID	17419837	20210331
												-178.019	172.979	AGI_LocusCode	AT3G27330	AT3G27330	GO	9414	TAIR	NCBITaxon	3702	IEA	AGI_LocusCode	AT2G22430|AGI_LocusCode	AT3G19290|AGI_LocusCode	AT4G27410|AGI_LocusCode	AT4G34000	protein	TAIR	locus	2086666	TAIR	Publication	501796011|PMID	34562334	20211015
												-175.259	165.977	AGI_LocusCode	AT5G11650	GO	9414	TAIR	NCBITaxon	3702	IEA	AGI_LocusCode	AT2G22430|AGI_LocusCode	AT3G16857|AGI_LocusCode	AT3G19290|AGI_LocusCode	AT4G27410|AGI_LocusCode	AT4G34000|AGI_LocusCode	AT4G37790|AGI_LocusCode	AT5G67300|AGI_LocusCode	AT1G17280	protein	TAIR	locus	2181950	TAIR	Publication	501796011|PMID	34562334	20211015
												-156.042	184.166	AGI_LocusCode	AT4G34890	AT4G34890	GO	9414	TAIR	NCBITaxon	3702	IMP	protein	TAIR	locus	2116900	TAIR	Publication	501736166|PMID	20153325	20100503
												-216.225	153.73	AGI_LocusCode	AT4G30710	QWRF	domain	containing	8	GO	9414	TAIR	NCBITaxon	3702	IEA	AGI_LocusCode	AT4G27410	protein	TAIR	locus	2131949	TAIR	Publication	501796011|PMID	34562334	20211015
												-186.757	137.564	AGI_LocusCode	AT5G38850	MICRORNA-SILENCED	TNL1	GO	9414	TAIR	NCBITaxon	3702	IEA	AGI_LocusCode	AT4G27410	protein	TAIR	locus	2152252	TAIR	Publication	501796011|PMID	34562334	20211015
												-149.798	175.191	AGI_LocusCode	AT5G38820	AT5G38820	GO	9414	TAIR	NCBITaxon	3702	IEP	protein	TAIR	locus	2166615	TAIR	Publication	501798445|PMID	35377091	20220419
												-185.739	173.971	AGI_LocusCode	AT4G14365	XB3	ortholog	4	in	Arabidopsis	thaliana	GO	9414	TAIR	NCBITaxon	3702	IEA	AGI_LocusCode	AT2G38470|AGI_LocusCode	AT3G19290|AGI_LocusCode	AT4G34000|AGI_LocusCode	AT5G67300	protein	TAIR	locus	505006458	TAIR	Publication	501796011|PMID	34562334	20211015
												-157.69	186.253	AGI_LocusCode	AT5G18320	Plant	U-Box	46	GO	42631	TAIR	NCBITaxon	3702	IMP	protein	TAIR	locus	2146183	TAIR	Publication	501773953|PMID	28077082	20170123
												-156.43	198.969	AGI_LocusCode	AT3G10340	phenylalanine	ammonia-lyase	4	GO	9414	TAIR	NCBITaxon	3702	IEA	AGI_LocusCode	AT3G19290|AGI_LocusCode	AT4G34000|AGI_LocusCode	AT2G37040	protein	TAIR	locus	2076244	TAIR	Publication	501796011|PMID	34562334	20211015
												-141.866	163.922	AGI_LocusCode	AT3G10300	AT3G10300	GO	9414	TAIR	NCBITaxon	3702	IEA	AGI_LocusCode	AT3G16857|AGI_LocusCode	AT3G19290|AGI_LocusCode	AT4G31920	protein	TAIR	locus	2076229	TAIR	Publication	501796011|PMID	34562334	20211015
												-135.799	206.432	AGI_LocusCode	AT3G12490	cystatin	B	GO	9414	TAIR	NCBITaxon	3702	IMP	protein	TAIR	locus	2092492	TAIR	Publication	501725213|PMID	18523728	20130205
												-125.938	178.679	AGI_LocusCode	AT5G01300	AT5G01300	GO	9414	TAIR	NCBITaxon	3702	IEA	AGI_LocusCode	AT2G22430|AGI_LocusCode	AT3G19290|AGI_LocusCode	AT4G34000|AGI_LocusCode	AT4G37790	protein	TAIR	locus	2179117	TAIR	Publication	501796011|PMID	34562334	20211015
												-158.027	158.762	AGI_LocusCode	AT3G20500	purple	acid	phosphatase	18	GO	9414	TAIR	NCBITaxon	3702	IEA	AGI_LocusCode	AT1G32640|AGI_LocusCode	AT2G22430|AGI_LocusCode	AT3G16857|AGI_LocusCode	AT3G19290|AGI_LocusCode	AT4G34000	protein	TAIR	locus	2085770	TAIR	Publication	501796011|PMID	34562334	20211015
												-207.641	132.504	AGI_LocusCode	AT3G27210	AT3G27210	GO	9414	TAIR	NCBITaxon	3702	IEA	AGI_LocusCode	AT1G32640|AGI_LocusCode	AT2G22430|AGI_LocusCode	AT2G25180|AGI_LocusCode	AT3G16857|AGI_LocusCode	AT3G19290|AGI_LocusCode	AT4G27410|AGI_LocusCode	AT4G31920|AGI_LocusCode	AT4G34000|AGI_LocusCode	AT4G37790|AGI_LocusCode	AT5G67300	protein	TAIR	locus	2086533	TAIR	Publication	501796011|PMID	34562334	20211015
												-185.341	162.698	AGI_LocusCode	AT1G08930	EARLY	RESPONSE	TO	DEHYDRATION	6	GO	9414	TAIR	NCBITaxon	3702	IEP	protein	TAIR	locus	2036084	TAIR	Publication	501735479|PMID	19901034	20100219
												-185.341	162.698	AGI_LocusCode	AT1G08930	EARLY	RESPONSE	TO	DEHYDRATION	6	GO	9414	UniProt	NCBITaxon	3702	IDA	protein	TAIR	locus	2036084	TAIR	Publication	2627|PMID	9545564	20210331
												-180.279	165.46	AGI_LocusCode	AT1G08920	AT1G08920	GO	9414	TAIR	NCBITaxon	3702	IEP	protein	TAIR	locus	2035984	TAIR	Publication	501735479|PMID	19901034	20100219
												-171.872	154.752	AGI_LocusCode	AT5G18270	AT5G18270	GO	9414	TAIR	NCBITaxon	3702	IEA	AGI_LocusCode	AT1G32640|AGI_LocusCode	AT2G22430|AGI_LocusCode	AT2G25180|AGI_LocusCode	AT3G16857|AGI_LocusCode	AT3G19290|AGI_LocusCode	AT4G27410|AGI_LocusCode	AT4G31920|AGI_LocusCode	AT4G34000|AGI_LocusCode	AT4G37790|AGI_LocusCode	AT5G67300	protein	TAIR	locus	2172334	TAIR	Publication	501796011|PMID	34562334	20211015
												-170.493	186.665	AGI_LocusCode	AT3G30775	EARLY	RESPONSIVE	TO	DEHYDRATION	5	GO	9414	TAIR	NCBITaxon	3702	IGI	AGI_LocusCode	AT2G39800	protein	TAIR	locus	2089706	TAIR	Publication	501743381|PMID	21791601	20111228
												-172.391	176.286	AGI_LocusCode	AT5G38710	AT5G38710	GO	9414	UniProt	NCBITaxon	3702	IEP	protein	TAIR	locus	2166645	TAIR	Publication	501736698|PMID	20403182	20210331
												-181.412	153.071	AGI_LocusCode	AT5G38700	AT5G38700	GO	9414	TAIR	NCBITaxon	3702	IEA	AGI_LocusCode	AT4G34000|AGI_LocusCode	AT5G67300	protein	TAIR	locus	2159843	TAIR	Publication	501796011|PMID	34562334	20211015
														TAIR	locus	2199757	Dehydrin	ERD14	GO	9414	GO_Central	NCBITaxon	3702	IBA	PANTHER	PTN002119481|TAIR	locus	2199757|TAIR	locus	2034369|TAIR	locus	2034376|TAIR	locus	2154930|TAIR	locus	2080918	PANTHER	PTHR33346	protein	PMID	21873635	20170228
												-128.414	235.256	AGI_LocusCode	AT1G35230	arabinogalactan	protein	5	GO	9414	TAIR	NCBITaxon	3702	IEA	AGI_LocusCode	AT4G37790	protein	TAIR	locus	2206707	TAIR	Publication	501796011|PMID	34562334	20211015
												-165.148	188.069	AGI_LocusCode	AT5G65020	AT5G65020	GO	9414	TAIR	NCBITaxon	3702	IEP	protein	TAIR	locus	2177709	TAIR	Publication	501718752|PMID	16531057	20100219
												-164.225	189.929	AGI_LocusCode	AT2G42760	AT2G42760	GO	9414	TAIR	NCBITaxon	3702	IEA	AGI_LocusCode	AT1G32640|AGI_LocusCode	AT2G22430|AGI_LocusCode	AT2G25180|AGI_LocusCode	AT2G46680|AGI_LocusCode	AT3G16857|AGI_LocusCode	AT3G19290|AGI_LocusCode	AT4G27410|AGI_LocusCode	AT4G31920|AGI_LocusCode	AT4G34000|AGI_LocusCode	AT4G37790|AGI_LocusCode	AT5G67300	protein	TAIR	locus	2052415	TAIR	Publication	501796011|PMID	34562334	20211015
												-186.478	179.582	AGI_LocusCode	AT3G19290	AT3G19290	GO	9414	TAIR	NCBITaxon	3702	IEP	protein	TAIR	locus	2090599	TAIR	Publication	501718566|PMID	16463099	20060609
												-149.262	195.831	AGI_LocusCode	AT5G01200	GO	9414	TAIR	NCBITaxon	3702	IEA	AGI_LocusCode	AT1G32640|AGI_LocusCode	AT2G22430|AGI_LocusCode	AT2G38470|AGI_LocusCode	AT3G16857|AGI_LocusCode	AT3G19290|AGI_LocusCode	AT4G27410|AGI_LocusCode	AT4G31920|AGI_LocusCode	AT4G34000|AGI_LocusCode	AT4G37790|AGI_LocusCode	AT5G67300	protein	TAIR	locus	2150149	TAIR	Publication	501796011|PMID	34562334	20211015
												-185.338	199.8	AGI_LocusCode	AT1G08315	AT1G08315	GO	9414	TAIR	NCBITaxon	3702	IEA	AGI_LocusCode	AT4G34000	protein	TAIR	locus	1005716696	TAIR	Publication	501796011|PMID	34562334	20211015
												-167.236	159.727	AGI_LocusCode	AT5G38130	GO	9414	TAIR	NCBITaxon	3702	IEA	AGI_LocusCode	AT1G32640|AGI_LocusCode	AT2G22430|AGI_LocusCode	AT4G37790	protein	TAIR	locus	2176672	TAIR	Publication	501796011|PMID	34562334	20211015
												-177.024	161.937	AGI_LocusCode	AT4G34100	AT4G34100	GO	9414	TAIR	NCBITaxon	3702	IGI	AGI_LocusCode	At1g58440	protein	TAIR	locus	2124251	TAIR	Publication	501753699|PMID	23404890	20130321
												-150.985	231.022	AGI_LocusCode	AT1G75600	GO	9414	TAIR	NCBITaxon	3702	IEA	AGI_LocusCode	AT4G34000|AGI_LocusCode	AT4G37790|AGI_LocusCode	AT5G67300	protein	TAIR	locus	2005679	TAIR	Publication	501796011|PMID	34562334	20211015
												-169.978	182.024	AGI_LocusCode	AT2G42150	AT2G42150	GO	9414	TAIR	NCBITaxon	3702	IEA	AGI_LocusCode	AT2G22430|AGI_LocusCode	AT4G27410|AGI_LocusCode	AT4G37790	protein	TAIR	locus	2060040	TAIR	Publication	501796011|PMID	34562334	20211015
												-150.304	165.634	AGI_LocusCode	AT5G21105	AT5G21105	GO	9414	TAIR	NCBITaxon	3702	IEA	AGI_LocusCode	AT1G32640|AGI_LocusCode	AT2G22430|AGI_LocusCode	AT2G25180|AGI_LocusCode	AT2G46680|AGI_LocusCode	AT3G16857|AGI_LocusCode	AT3G19290|AGI_LocusCode	AT4G27410|AGI_LocusCode	AT4G31920|AGI_LocusCode	AT4G34000|AGI_LocusCode	AT4G37790|AGI_LocusCode	AT5G67300	protein	TAIR	locus	505006625	TAIR	Publication	501796011|PMID	34562334	20211015
												-183.981	170.371	AGI_LocusCode	AT3G47080	AT3G47080	GO	9414	TAIR	NCBITaxon	3702	IEA	AGI_LocusCode	AT1G32640|AGI_LocusCode	AT2G22430|AGI_LocusCode	AT3G16857|AGI_LocusCode	AT3G19290|AGI_LocusCode	AT4G27410|AGI_LocusCode	AT4G34000	protein	TAIR	locus	2075616	TAIR	Publication	501796011|PMID	34562334	20211015
												-152.324	221.883	AGI_LocusCode	AT2G05520	glycine-rich	protein	3	GO	9269	TAIR	NCBITaxon	3702	IEP	protein	TAIR	locus	2058949	TAIR	Publication	5638|PMID	2152168	20031114
												-192.067	161.086	AGI_LocusCode	AT2G15760	GO	9414	TAIR	NCBITaxon	3702	IEA	AGI_LocusCode	AT1G32640	protein	TAIR	locus	2044631	TAIR	Publication	501796011|PMID	34562334	20211015
														AGI_LocusCode	AT1G11755	AT1G11755	GO	9414	TAIR	NCBITaxon	3702	IMP	protein	TAIR	locus	4010713435	TAIR	Publication	501727383|PMID	18612099	20080819
												-179.63	167.815	AGI_LocusCode	AT4G34000	AT4G34000	GO	9414	TAIR	NCBITaxon	3702	IEP	protein	TAIR	locus	2118969	TAIR	Publication	501718566|PMID	16463099	20060510
												-162.177	143.765	AGI_LocusCode	AT3G50500	SNF1-related	protein	kinase	2.2	GO	9414	TAIR	NCBITaxon	3702	IGI	AGI_LocusCode	AT5G66880|AGI_LocusCode	AT4G33950	protein	TAIR	locus	2098755	TAIR	Publication	501735541|PMID	19880399	20100128
												-201.715	140.386	AGI_LocusCode	AT3G13950	AT3G13950	GO	9414	TAIR	NCBITaxon	3702	IEA	AGI_LocusCode	AT2G38470|AGI_LocusCode	AT4G31920|AGI_LocusCode	AT1G17280|AGI_LocusCode	AT3G17000	protein	TAIR	locus	2088267	TAIR	Publication	501796011|PMID	34562334	20211015
												-175.708	147.766	AGI_LocusCode	AT1G18460	alpha/beta-hydrolase	GO	9414	TAIR	NCBITaxon	3702	IEA	AGI_LocusCode	AT2G22430|AGI_LocusCode	AT3G16857|AGI_LocusCode	AT3G19290|AGI_LocusCode	AT4G27410|AGI_LocusCode	AT4G34000|AGI_LocusCode	AT5G67300|AGI_LocusCode	AT1G32640	protein	TAIR	locus	2014159	TAIR	Publication	501796011|PMID	34562334	20211015
												-176.487	177.061	AGI_LocusCode	AT3G13910	AT3G13910	GO	9414	TAIR	NCBITaxon	3702	IEA	AGI_LocusCode	AT1G32640	protein	TAIR	locus	2088227	TAIR	Publication	501796011|PMID	34562334	20211015
												-170.925	164.65	AGI_LocusCode	AT4G00990	JmjC	DOMAIN-CONTAINING	PROTEIN	27	GO	9414	UniProt	NCBITaxon	3702	IEP	protein	TAIR	locus	2125221	TAIR	Publication	501795135|PMID	34197643	20220504
												-150.341	186.463	AGI_LocusCode	AT5G21010	BTB-POZ	and	MATH	domain	5	GO	42631	TAIR	NCBITaxon	3702	IEP	protein	TAIR	locus	2147167	TAIR	Publication	501735020|PMID	19843165	20100401
												-169.169	168.879	AGI_LocusCode	AT1G01480	1-amino-cyclopropane-1-carboxylate	synthase	2	GO	9414	TAIR	NCBITaxon	3702	IDA	protein	TAIR	locus	2025361	TAIR	Publication	501797153|PMID	34938306	20220115
												-105.987	186.583	AGI_LocusCode	AT1G01470	AT1G01470	GO	9269	InterPro	NCBITaxon	3702	IEA	InterPro	IPR013990	protein	TAIR	locus	2025346	TAIR	AnalysisReference	501756966	20220628
												-198.269	138.828	AGI_LocusCode	AT3G56580	RING	Zinc	Finger	1	GO	9414	TAIR	NCBITaxon	3702	IEP	protein	TAIR	locus	2102569	TAIR	Publication	501753671|PMID	23415322	20130321
												-172.787	174.954	AGI_LocusCode	AT5G58430	AT5G58430	GO	9414	UniProt	NCBITaxon	3702	IMP	protein	TAIR	locus	2171208	TAIR	Publication	501773661|PMID	27956469	20210331
												-151.948	169.955	AGI_LocusCode	AT1G50590	GO	9414	TAIR	NCBITaxon	3702	IEA	AGI_LocusCode	AT1G32640|AGI_LocusCode	AT2G22430|AGI_LocusCode	AT4G34000|AGI_LocusCode	AT4G37790|AGI_LocusCode	AT5G67300	protein	TAIR	locus	2008091	TAIR	Publication	501796011|PMID	34562334	20211015
												-169.215	156.23	AGI_LocusCode	AT1G18390	AT1G18390	GO	42631	TAIR	NCBITaxon	3702	IMP	protein	TAIR	gene	5019473908	TAIR	Publication	501762270|PMID	25533478	20150226
												-204.308	162.213	AGI_LocusCode	AT1G75400	AT1G75400	GO	9414	TAIR	NCBITaxon	3702	IEA	AGI_LocusCode	AT1G32640|AGI_LocusCode	AT3G16857|AGI_LocusCode	AT3G19290|AGI_LocusCode	AT4G34000|AGI_LocusCode	AT5G67300	protein	TAIR	locus	2018404	TAIR	Publication	501796011|PMID	34562334	20211015
												-191.616	169.779	AGI_LocusCode	AT3G57120	AT3G57120	GO	9414	TAIR	NCBITaxon	3702	IEA	AGI_LocusCode	AT2G22430|AGI_LocusCode	AT2G46680|AGI_LocusCode	AT3G16857|AGI_LocusCode	AT4G27410|AGI_LocusCode	AT4G31920|AGI_LocusCode	AT4G34000|AGI_LocusCode	AT4G37790|AGI_LocusCode	AT5G67300	protein	TAIR	locus	2080580	TAIR	Publication	501796011|PMID	34562334	20211015
												-169.51	159.019	AGI_LocusCode	AT5G41460	GO	9414	TAIR	NCBITaxon	3702	IEA	AGI_LocusCode	AT2G22430|AGI_LocusCode	AT3G19290|AGI_LocusCode	AT4G27410|AGI_LocusCode	AT4G31920|AGI_LocusCode	AT4G34000|AGI_LocusCode	AT4G37790|AGI_LocusCode	AT5G67300	protein	TAIR	locus	2177896	TAIR	Publication	501796011|PMID	34562334	20211015
												-172.072	176.638	AGI_LocusCode	AT1G18300	AT1G18300	GO	9414	TAIR	NCBITaxon	3702	IEA	AGI_LocusCode	AT1G04400|AGI_LocusCode	AT1G32640|AGI_LocusCode	AT3G16857|AGI_LocusCode	AT5G67300	protein	TAIR	locus	2014164	TAIR	Publication	501796011|PMID	34562334	20211015
												-138.223	195.091	AGI_LocusCode	AT2G05070	photosystem	II	light	harvesting	complex	gene	2.2	GO	9269	UniProt	NCBITaxon	3702	IEP	protein	TAIR	locus	2044988	TAIR	Publication	501754366|PMID	23598180	20210331
												-130.285	177.688	AGI_LocusCode	AT5G58070	temperature-induced	lipocalin	GO	9414	UniProt	NCBITaxon	3702	IEP	protein	TAIR	locus	2155831	TAIR	Publication	501712376|PMID	15047901	20210331
												-169.697	135.676	AGI_LocusCode	AT1G01010	NAC	domain	containing	protein	1	GO	9414	TAIR	NCBITaxon	3702	IEA	AGI_LocusCode	AT3G16857|AGI_LocusCode	AT4G27410|AGI_LocusCode	AT4G31920	protein	TAIR	locus	2200935	TAIR	Publication	501796011|PMID	34562334	20211015
												-133.71	211.154	AGI_LocusCode	AT1G28200	AT1G28200	GO	9414	TAIR	NCBITaxon	3702	IEA	AGI_LocusCode	AT1G32640|AGI_LocusCode	AT2G22430|AGI_LocusCode	AT3G16857|AGI_LocusCode	AT4G31920|AGI_LocusCode	AT4G34000|AGI_LocusCode	AT4G37790|AGI_LocusCode	AT5G67300	protein	TAIR	locus	2032185	TAIR	Publication	501796011|PMID	34562334	20211015
												-217.078	141.87	AGI_LocusCode	AT2G35730	AT2G35730	GO	9414	TAIR	NCBITaxon	3702	IEA	AGI_LocusCode	AT3G15500|AGI_LocusCode	AT4G27410|AGI_LocusCode	AT4G31920	protein	TAIR	locus	2058689	TAIR	Publication	501796011|PMID	34562334	20211015
												-159.677	172.483	AGI_LocusCode	AT5G61590	Decrease	Wax	Biosynthesis	GO	9414	TAIR	NCBITaxon	3702	IEP	protein	TAIR	locus	2151576	TAIR	Publication	501725136|PMID	18552355	20080821
												-169.854	155.497	AGI_LocusCode	AT1G75020	AT1G75020	GO	9414	TAIR	NCBITaxon	3702	IEA	AGI_LocusCode	AT2G25180|AGI_LocusCode	AT3G16857|AGI_LocusCode	AT2G37180	protein	TAIR	locus	2027196	TAIR	Publication	501796011|PMID	34562334	20211015
												-151.498	184.907	AGI_LocusCode	AT2G15220	AT2G15220	GO	9414	TAIR	NCBITaxon	3702	IEA	AGI_LocusCode	AT1G32640|AGI_LocusCode	AT4G31920	protein	TAIR	locus	2041839	TAIR	Publication	501796011|PMID	34562334	20211015
												-133.684	173.818	AGI_LocusCode	AT1G31710	COPPER	AMINE	OXIDASE	ALPHA	3	GO	9414	UniProt	NCBITaxon	3702	IEP	protein	TAIR	locus	2028606	TAIR	Publication	501787736|PMID	31862580	20220330
												-168.265	169.895	AGI_LocusCode	AT4G17410	PARAQUAT	TOLERANCE3	GO	9414	UniProt	NCBITaxon	3702	IEP	protein	TAIR	locus	2130933	TAIR	Publication	501771771|PMID	27676073	20210331
												-157.271	161.953	AGI_LocusCode	AT3G13437	AT3G13437	GO	9414	TAIR	NCBITaxon	3702	IMP	protein	TAIR	locus	4010713744	TAIR	Publication	501759038|PMID	24505441	20191205
												-253.94	123.8	AGI_LocusCode	AT3G13433	AT3G13433	GO	9414	TAIR	NCBITaxon	3702	IEA	AGI_LocusCode	AT2G38470|AGI_LocusCode	AT4G31920	protein	TAIR	locus	5019474751	TAIR	Publication	501796011|PMID	34562334	20211015
												-159.574	192.242	AGI_LocusCode	AT5G61530	GO	9414	TAIR	NCBITaxon	3702	IEA	AGI_LocusCode	AT3G16857|AGI_LocusCode	AT3G19290|AGI_LocusCode	AT4G27410|AGI_LocusCode	AT4G31920|AGI_LocusCode	AT4G34000|AGI_LocusCode	AT4G37790|AGI_LocusCode	AT5G67300|AGI_LocusCode	AT5G47100	protein	TAIR	locus	2151611	TAIR	Publication	501796011|PMID	34562334	20211015
												-120.311	218.633	AGI_LocusCode	AT2G45960	plasma	membrane	intrinsic	protein	1B	GO	9414	TAIR	NCBITaxon	3702	IMP	protein	TAIR	locus	2050649	TAIR	Publication	501683447|PMID	12566583	20060613
												-120.311	218.633	AGI_LocusCode	AT2G45960	plasma	membrane	intrinsic	protein	1B	GO	9414	TAIR	NCBITaxon	3702	IEP	protein	TAIR	locus	2050649	TAIR	Publication	501717886|PMID	16235111	20060616
												-165.667	181.852	AGI_LocusCode	AT2G25460	AT2G25460	GO	9414	TAIR	NCBITaxon	3702	IEA	AGI_LocusCode	AT1G32640|AGI_LocusCode	AT2G22430|AGI_LocusCode	AT2G38470|AGI_LocusCode	AT3G16857|AGI_LocusCode	AT3G19290|AGI_LocusCode	AT4G27410|AGI_LocusCode	AT4G31920|AGI_LocusCode	AT4G34000|AGI_LocusCode	AT4G37790|AGI_LocusCode	AT5G67300	protein	TAIR	locus	2040060	TAIR	Publication	501796011|PMID	34562334	20211015
												-168.645	141.29	AGI_LocusCode	AT4G27657	AT4G27657	GO	9414	TAIR	NCBITaxon	3702	IEA	AGI_LocusCode	AT1G32640|AGI_LocusCode	AT2G22430|AGI_LocusCode	AT3G16857|AGI_LocusCode	AT3G19290|AGI_LocusCode	AT4G27410|AGI_LocusCode	AT4G31920|AGI_LocusCode	AT5G67300	protein	TAIR	locus	505006526	TAIR	Publication	501796011|PMID	34562334	20211015
												-180.627	72.1791	AGI_LocusCode	AT4G27654	AT4G27654	GO	9414	TAIR	NCBITaxon	3702	IEA	AGI_LocusCode	AT1G32640|AGI_LocusCode	AT2G46680|AGI_LocusCode	AT4G37790	protein	TAIR	locus	505006525	TAIR	Publication	501796011|PMID	34562334	20211015
												-194.214	147.8	AGI_LocusCode	AT4G27652	AT4G27652	GO	9414	TAIR	NCBITaxon	3702	IEA	AGI_LocusCode	AT1G04400|AGI_LocusCode	AT1G32640|AGI_LocusCode	AT2G22430|AGI_LocusCode	AT2G25180|AGI_LocusCode	AT3G16857|AGI_LocusCode	AT3G19290|AGI_LocusCode	AT4G27410|AGI_LocusCode	AT4G31920|AGI_LocusCode	AT5G67300	protein	TAIR	locus	505006524	TAIR	Publication	501796011|PMID	34562334	20211015
												-140.939	165.682	AGI_LocusCode	AT1G31690	COPPER	AMINE	OXIDASE	ALPHA	2	GO	9414	UniProt	NCBITaxon	3702	IEP	protein	TAIR	locus	2028636	TAIR	Publication	501787736|PMID	31862580	20220330
												-169.84	168.728	AGI_LocusCode	AT1G73480	GO	9414	TAIR	NCBITaxon	3702	IEA	AGI_LocusCode	AT2G22430|AGI_LocusCode	AT3G16857|AGI_LocusCode	AT4G27410|AGI_LocusCode	AT4G31920|AGI_LocusCode	AT4G34000|AGI_LocusCode	AT4G37790	protein	TAIR	locus	2206825	TAIR	Publication	501796011|PMID	34562334	20211015
												-160.31	197.623	AGI_LocusCode	AT4G37840	AT4G37840	GO	9414	TAIR	NCBITaxon	3702	IEP	protein	TAIR	locus	2137564	TAIR	Publication	501720753|PMID	17234224	20070320
												-180.164	161.443	AGI_LocusCode	AT1G11170	GO	9414	TAIR	NCBITaxon	3702	IEA	AGI_LocusCode	AT2G22430|AGI_LocusCode	AT3G19290|AGI_LocusCode	AT4G27410|AGI_LocusCode	AT4G34000|AGI_LocusCode	AT4G37790|AGI_LocusCode	AT5G67300|AGI_LocusCode	AT4G31920	protein	TAIR	locus	2202124	TAIR	Publication	501796011|PMID	34562334	20211015
												-157.674	172.338	AGI_LocusCode	AT4G20880	AT4G20880	GO	9414	TAIR	NCBITaxon	3702	IEA	AGI_LocusCode	AT2G22430|AGI_LocusCode	AT3G16857|AGI_LocusCode	AT3G19290|AGI_LocusCode	AT4G27410|AGI_LocusCode	AT4G31920|AGI_LocusCode	AT4G34000|AGI_LocusCode	AT4G37790|AGI_LocusCode	AT5G67300	protein	TAIR	locus	2133069	TAIR	Publication	501796011|PMID	34562334	20211015
												-171.77	146.193	AGI_LocusCode	AT5G04330	AT5G04330	GO	9414	TAIR	NCBITaxon	3702	IEA	AGI_LocusCode	AT1G32640|AGI_LocusCode	AT2G22430|AGI_LocusCode	AT3G16857|AGI_LocusCode	AT3G19290|AGI_LocusCode	AT4G27410|AGI_LocusCode	AT4G31920|AGI_LocusCode	AT4G34000	protein	TAIR	locus	2179959	TAIR	Publication	501796011|PMID	34562334	20211015
												-151.365	196.387	AGI_LocusCode	AT4G00355	ATG8-interacting	protein	2	GO	9414	TAIR	NCBITaxon	3702	IEA	AGI_LocusCode	AT4G37790	protein	TAIR	locus	505006416	TAIR	Publication	501796011|PMID	34562334	20211015
												-168.246	181.16	AGI_LocusCode	AT4G27520	early	nodulin-like	protein	2	GO	9414	TAIR	NCBITaxon	3702	IEA	AGI_LocusCode	AT4G34000	protein	TAIR	locus	2137672	TAIR	Publication	501796011|PMID	34562334	20211015
												-158.138	117.033	AGI_LocusCode	AT1G21326	AT1G21326	GO	9414	TAIR	NCBITaxon	3702	IEA	AGI_LocusCode	AT2G38470|AGI_LocusCode	AT3G16857|AGI_LocusCode	AT3G19290|AGI_LocusCode	AT4G27410|AGI_LocusCode	AT4G31920|AGI_LocusCode	AT4G34000|AGI_LocusCode	AT4G37790	protein	TAIR	locus	504956305	TAIR	Publication	501796011|PMID	34562334	20211015
												-179.809	180.924	AGI_LocusCode	AT4G37790	AT4G37790	GO	9414	TAIR	NCBITaxon	3702	IEP	protein	TAIR	locus	2137599	TAIR	Publication	501771852|PMID	27697148	20161229
												-169.803	151.492	AGI_LocusCode	AT3G17180	serine	carboxypeptidase-like	33	GO	9414	TAIR	NCBITaxon	3702	IEA	AGI_LocusCode	AT1G32640|AGI_LocusCode	AT2G22430|AGI_LocusCode	AT2G25180|AGI_LocusCode	AT2G46680|AGI_LocusCode	AT3G16857|AGI_LocusCode	AT4G27410|AGI_LocusCode	AT4G31920|AGI_LocusCode	AT4G34000|AGI_LocusCode	AT4G37790|AGI_LocusCode	AT5G67300	protein	TAIR	locus	2086137	TAIR	Publication	501796011|PMID	34562334	20211015
												-175.934	164.898	AGI_LocusCode	AT1G11050	AT1G11050	GO	9414	TAIR	NCBITaxon	3702	IEA	AGI_LocusCode	AT1G32640|AGI_LocusCode	AT2G22430|AGI_LocusCode	AT3G16857|AGI_LocusCode	AT4G34000|AGI_LocusCode	AT5G67300	protein	TAIR	locus	2197414	TAIR	Publication	501796011|PMID	34562334	20211015
														TAIR	locus	2136353	Dehydrin	family	protein	GO	9414	GO_Central	NCBITaxon	3702	IBA	PANTHER	PTN002119481|TAIR	locus	2199757|TAIR	locus	2034369|TAIR	locus	2034376|TAIR	locus	2154930|TAIR	locus	2080918	PANTHER	PTHR33346	protein	PMID	21873635	20170228
												-158.682	164.87	AGI_LocusCode	AT5G65730	AT5G65730	GO	9414	TAIR	NCBITaxon	3702	IEP	protein	TAIR	locus	2169990	TAIR	Publication	501725136|PMID	18552355	20080821
												-162.242	200.903	AGI_LocusCode	AT5G04280	RNA-binding	glycine-rich	protein	B3	GO	9414	TAIR	NCBITaxon	3702	IEP	protein	TAIR	locus	2179939	TAIR	Publication	501739893|PMID	20850334	20110401
														AGI_LocusCode	AT2G25297	AT2G25297	GO	9414	TAIR	NCBITaxon	3702	IEA	AGI_LocusCode	AT2G38470	protein	TAIR	locus	6532566490	TAIR	Publication	501796011|PMID	34562334	20211015
												-157.2	135.794	AGI_LocusCode	AT2G25250	GO	9414	TAIR	NCBITaxon	3702	IEA	AGI_LocusCode	AT1G04400|AGI_LocusCode	AT2G22430|AGI_LocusCode	AT3G19290|AGI_LocusCode	AT4G27410|AGI_LocusCode	AT4G34000|AGI_LocusCode	AT5G67300	protein	TAIR	locus	2059579	TAIR	Publication	501796011|PMID	34562334	20211015
												-192.912	148.835	AGI_LocusCode	AT4G32551	AT4G32551	GO	9414	UniProt	NCBITaxon	3702	IEP	protein	TAIR	locus	2131327	TAIR	Publication	501724606|PMID	18390806	20210331
												-180.362	163.998	AGI_LocusCode	AT3G06010	AT3G06010	GO	9414	TAIR	NCBITaxon	3702	IMP	protein	TAIR	locus	2083033	TAIR	Publication	501722802|PMID	17605754	20070904
												-168.303	162.704	AGI_LocusCode	AT4G27410	AT4G27410	GO	9414	TAIR	NCBITaxon	3702	IMP	protein	TAIR	locus	2124014	TAIR	Publication	501713012|PMID	15319476	20060615
												-168.303	162.704	AGI_LocusCode	AT4G27410	AT4G27410	GO	9414	TAIR	NCBITaxon	3702	IMP	protein	TAIR	locus	2124014	TAIR	Publication	501713290|PMID	15341629	20060615
												-168.032	167.353	AGI_LocusCode	AT5G34940	glucuronidase	3	GO	9414	TAIR	NCBITaxon	3702	IEA	AGI_LocusCode	AT5G67300	protein	TAIR	locus	2183542	TAIR	Publication	501796011|PMID	34562334	20211015
												-142.789	202.599	AGI_LocusCode	AT4G30960	SOS3-interacting	protein	3	GO	9414	TAIR	NCBITaxon	3702	IEP	protein	TAIR	locus	2126749	TAIR	Publication	501729920|PMID	19187042	20090323
												-183.594	149.822	AGI_LocusCode	AT2G25180	AT2G25180	GO	9414	TAIR	NCBITaxon	3702	IEP	protein	TAIR	locus	2040194	TAIR	Publication	501768295|PMID	26884175	20160224
												-183.594	149.822	AGI_LocusCode	AT2G25180	AT2G25180	GO	9414	TAIR	NCBITaxon	3702	IGI	AGI_LocusCode	AT4G31920|AGI_LocusCode	AT3G16857	protein	TAIR	locus	2040194	TAIR	Publication	501768295|PMID	26884175	20160224
												-174.366	183.625	AGI_LocusCode	AT1G75380	AT1G75380	GO	9414	TAIR	NCBITaxon	3702	IMP	protein	TAIR	locus	2018422	TAIR	Publication	501793974|PMID	33805821	20220217
												-160.716	172.063	AGI_LocusCode	AT2G25170	AT2G25170	GO	9414	TAIR	NCBITaxon	3702	IMP	protein	TAIR	gene	2040183	TAIR	Publication	501713266|PMID	15347788	20060607
												-206.456	151.065	AGI_LocusCode	AT5G24600	AT5G24600	GO	9414	TAIR	NCBITaxon	3702	IEA	AGI_LocusCode	AT1G32640|AGI_LocusCode	AT4G31920|AGI_LocusCode	AT4G34000	protein	TAIR	locus	2153909	TAIR	Publication	501796011|PMID	34562334	20211015
												-184.774	150.388	AGI_LocusCode	AT1G68820	protein	with	the	RING	domain	and	Tmemb_185A	1	GO	9414	TAIR	NCBITaxon	3702	IMP	protein	TAIR	locus	2012453	TAIR	Publication	501783593|PMID	30658512	20190124
														TAIR	locus	2121813	At4g38410	GO	9414	GO_Central	NCBITaxon	3702	IBA	PANTHER	PTN002119481|TAIR	locus	2199757|TAIR	locus	2034369|TAIR	locus	2034376|TAIR	locus	2154930|TAIR	locus	2080918	PANTHER	PTHR33346	protein	PMID	21873635	20170228
												-108.124	282.289	AGI_LocusCode	AT2G35300	AT2G35300	GO	9414	TAIR	NCBITaxon	3702	IMP	protein	TAIR	locus	2063409	TAIR	Publication	501738348|PMID	20668063	20110401
												-182.877	160.323	AGI_LocusCode	AT3G63280	AT3G63280	GO	9414	TAIR	NCBITaxon	3702	IEA	AGI_LocusCode	AT4G27410	protein	TAIR	locus	2077274	TAIR	Publication	501796011|PMID	34562334	20211015
												-224.331	77.2288	AGI_LocusCode	AT1G68795	CLAVATA3/ESR-RELATED	12	GO	9414	TAIR	NCBITaxon	3702	IEA	AGI_LocusCode	AT2G22430|AGI_LocusCode	AT2G46680|AGI_LocusCode	AT4G31920|AGI_LocusCode	AT4G34000|AGI_LocusCode	AT4G37790	protein	TAIR	locus	505006210	TAIR	Publication	501796011|PMID	34562334	20211015
												-175.257	146.042	AGI_LocusCode	AT1G04990	GO	9414	TAIR	NCBITaxon	3702	IEA	AGI_LocusCode	AT1G32640|AGI_LocusCode	AT2G22430|AGI_LocusCode	AT2G25180|AGI_LocusCode	AT3G16857|AGI_LocusCode	AT3G19290|AGI_LocusCode	AT4G27410|AGI_LocusCode	AT4G31920	protein	TAIR	locus	2010562	TAIR	Publication	501796011|PMID	34562334	20211015
												-182.154	157.432	AGI_LocusCode	AT3G23250	myb	domain	protein	15	GO	9414	UniProt	NCBITaxon	3702	IMP	protein	TAIR	locus	2086233	TAIR	Publication	501732946|PMID	19161942	20210331
												-155.648	181.904	AGI_LocusCode	AT3G53960	GO	9414	TAIR	NCBITaxon	3702	IEA	AGI_LocusCode	AT2G22430|AGI_LocusCode	AT4G37790	protein	TAIR	locus	2084500	TAIR	Publication	501796011|PMID	34562334	20211015
												-162.74	176.97	AGI_LocusCode	AT1G58440	GO	9414	TAIR	NCBITaxon	3702	IMP	protein	TAIR	locus	2037660	TAIR	Publication	501729987|PMID	19309460	20090420
												-158.175	154.626	AGI_LocusCode	AT3G43670	COPPER	AMINE	OXIDASE	GAMMA	2	GO	9414	UniProt	NCBITaxon	3702	IEP	protein	TAIR	locus	2080173	TAIR	Publication	501787736|PMID	31862580	20220330
												-178.284	157.114	AGI_LocusCode	AT1G07000	AT1G07000	GO	9414	UniProt	NCBITaxon	3702	IMP	protein	TAIR	locus	2007347	TAIR	Publication	501773661|PMID	27956469	20210331
												-174.592	177.08	AGI_LocusCode	AT1G68620	GO	9414	TAIR	NCBITaxon	3702	IEA	AGI_LocusCode	AT1G32640|AGI_LocusCode	AT2G22430|AGI_LocusCode	AT2G38470|AGI_LocusCode	AT3G16857|AGI_LocusCode	AT3G19290|AGI_LocusCode	AT4G27410|AGI_LocusCode	AT4G31920|AGI_LocusCode	AT4G34000|AGI_LocusCode	AT4G37790|AGI_LocusCode	AT5G67300	protein	TAIR	locus	2026920	TAIR	Publication	501796011|PMID	34562334	20211015
												-133.551	176.801	AGI_LocusCode	AT1G48130	1-cysteine	peroxiredoxin	1	GO	9269	TAIR	NCBITaxon	3702	TAS	protein	TAIR	locus	2023772	TAIR	Publication	2636|PMID	9580097	20030214
												-149.743	115.486	AGI_LocusCode	AT4G30660	AT4G30660	GO	9414	TAIR	NCBITaxon	3702	IEA	AGI_LocusCode	AT1G32640|AGI_LocusCode	AT2G22430|AGI_LocusCode	AT3G19290|AGI_LocusCode	AT4G34000|AGI_LocusCode	AT4G37790|AGI_LocusCode	AT1G17280|AGI_LocusCode	AT3G17000	protein	TAIR	locus	2131964	TAIR	Publication	501796011|PMID	34562334	20211015
												-145.589	163.421	AGI_LocusCode	AT1G31130	AT1G31130	GO	9414	TAIR	NCBITaxon	3702	IEA	AGI_LocusCode	AT1G32640|AGI_LocusCode	AT4G27410|AGI_LocusCode	AT4G37790|AGI_LocusCode	AT1G17280|AGI_LocusCode	AT3G17000	protein	TAIR	locus	2029529	TAIR	Publication	501796011|PMID	34562334	20211015
												-172.137	181.732	AGI_LocusCode	AT1G04780	AT1G04780	GO	9414	TAIR	NCBITaxon	3702	IEA	AGI_LocusCode	AT3G16857|AGI_LocusCode	AT4G31920	protein	TAIR	locus	2010597	TAIR	Publication	501796011|PMID	34562334	20211015
												-182.802	205.691	AGI_LocusCode	AT3G23050	indole-3-acetic	acid	7	GO	9414	TAIR	NCBITaxon	3702	IMP	protein	TAIR	locus	2094598	TAIR	Publication	3673|PMID	8979397	20060616
												-162.924	144.555	AGI_LocusCode	AT3G06420	autophagy	8h	GO	9414	TAIR	NCBITaxon	3702	IEA	AGI_LocusCode	AT1G32640|AGI_LocusCode	AT2G25180|AGI_LocusCode	AT3G16857|AGI_LocusCode	AT4G27410|AGI_LocusCode	AT4G34000	protein	TAIR	locus	2081051	TAIR	Publication	501796011|PMID	34562334	20211015
														AGI_LocusCode	AT3G57640	AT3G57640	GO	9414	TAIR	NCBITaxon	3702	IEA	AGI_LocusCode	AT1G32640|AGI_LocusCode	AT2G38470	protein	TAIR	locus	2076686	TAIR	Publication	501796011|PMID	34562334	20211015
												-147.786	174.989	AGI_LocusCode	AT1G75900	AT1G75900	GO	9414	TAIR	NCBITaxon	3702	IEA	AGI_LocusCode	AT4G34000	protein	TAIR	locus	2204324	TAIR	Publication	501796011|PMID	34562334	20211015
												-198.167	125.947	AGI_LocusCode	AT3G12830	AT3G12830	GO	9414	TAIR	NCBITaxon	3702	IEA	AGI_LocusCode	AT1G32640|AGI_LocusCode	AT2G22430|AGI_LocusCode	AT4G27410|AGI_LocusCode	AT4G34000|AGI_LocusCode	AT4G37790|AGI_LocusCode	AT5G67300	protein	TAIR	locus	2087700	TAIR	Publication	501796011|PMID	34562334	20211015
												-168.471	181.57	AGI_LocusCode	AT1G18830	GO	9414	TAIR	NCBITaxon	3702	IEA	AGI_LocusCode	AT1G32640|AGI_LocusCode	AT2G22430|AGI_LocusCode	AT3G19290|AGI_LocusCode	AT4G27410|AGI_LocusCode	AT4G34000|AGI_LocusCode	AT4G37790|AGI_LocusCode	AT5G67300	protein	TAIR	locus	2034990	TAIR	Publication	501796011|PMID	34562334	20211015
												-160.935	156.463	AGI_LocusCode	AT1G13520	AT1G13520	GO	9414	TAIR	NCBITaxon	3702	IEA	AGI_LocusCode	AT1G32640|AGI_LocusCode	AT2G38470	protein	TAIR	locus	2010002	TAIR	Publication	501796011|PMID	34562334	20211015
												-137	190.002	AGI_LocusCode	AT4G24190	AT4G24190	GO	9414	TAIR	NCBITaxon	3702	IMP	protein	TAIR	locus	2135887	TAIR	Publication	501729549|PMID	19148673	20090227
												-208.765	209.617	AGI_LocusCode	AT3G09390	AT3G09390	GO	9414	TAIR	NCBITaxon	3702	IEA	AGI_LocusCode	AT2G22430|AGI_LocusCode	AT2G46680|AGI_LocusCode	AT3G16857|AGI_LocusCode	AT3G19290|AGI_LocusCode	AT4G27410|AGI_LocusCode	AT4G31920|AGI_LocusCode	AT4G34000|AGI_LocusCode	AT4G37790|AGI_LocusCode	AT5G05410|AGI_LocusCode	AT5G67300	protein	TAIR	locus	2083519	TAIR	Publication	501796011|PMID	34562334	20211015
												-150.304	198.45	AGI_LocusCode	AT5G58840	AT5G58840	GO	9414	TAIR	NCBITaxon	3702	IEA	AGI_LocusCode	AT2G22430	protein	TAIR	locus	2154528	TAIR	Publication	501796011|PMID	34562334	20211015
												-135.662	198.882	AGI_LocusCode	AT2G32150	AT2G32150	GO	9414	TAIR	NCBITaxon	3702	IMP	protein	TAIR	locus	2045422	TAIR	Publication	501797055|PMID	34871999	20211220
												-164.509	160.461	AGI_LocusCode	AT1G08500	early	nodulin-like	protein	18	GO	9414	TAIR	NCBITaxon	3702	IEA	AGI_LocusCode	AT2G22430|AGI_LocusCode	AT2G46680|AGI_LocusCode	AT3G19290|AGI_LocusCode	AT4G27410|AGI_LocusCode	AT4G31920|AGI_LocusCode	AT4G34000|AGI_LocusCode	AT4G37790|AGI_LocusCode	AT5G67300	protein	TAIR	locus	2201801	TAIR	Publication	501796011|PMID	34562334	20211015
												-163.061	153.433	AGI_LocusCode	AT4G25650	ACD1-like	GO	9414	TAIR	NCBITaxon	3702	IEA	AGI_LocusCode	AT2G22430|AGI_LocusCode	AT2G46680|AGI_LocusCode	AT3G15500|AGI_LocusCode	AT3G16857|AGI_LocusCode	AT4G27410|AGI_LocusCode	AT4G31920|AGI_LocusCode	AT4G37790	protein	TAIR	locus	2131406	TAIR	Publication	501796011|PMID	34562334	20211015
												-134.056	191.913	AGI_LocusCode	AT1G70670	caleosin	4	GO	9819	TAIR	NCBITaxon	3702	IMP	protein	TAIR	locus	2033632	TAIR	Publication	501742553|PMID	21471120	20110530
												-167.877	155.734	AGI_LocusCode	AT3G50830	AT3G50830	GO	9414	TAIR	NCBITaxon	3702	IEA	AGI_LocusCode	AT1G32640|AGI_LocusCode	AT2G22430|AGI_LocusCode	AT2G25180|AGI_LocusCode	AT2G46680|AGI_LocusCode	AT3G16857|AGI_LocusCode	AT3G19290|AGI_LocusCode	AT4G34000|AGI_LocusCode	AT4G37790|AGI_LocusCode	AT5G67300	protein	TAIR	locus	2077982	TAIR	Publication	501796011|PMID	34562334	20211015
												-178.625	199.693	AGI_LocusCode	AT3G57540	remorin	group	4	1	GO	9414	UniProt	NCBITaxon	3702	IEP	protein	TAIR	locus	2103508	TAIR	Publication	501761776|PMID	25289013	20210331
												-158.094	168.543	AGI_LocusCode	AT3G56200	GO	9414	TAIR	NCBITaxon	3702	IEP	protein	TAIR	locus	2078381	TAIR	Publication	501798445|PMID	35377091	20220419
												-174.46	157.534	AGI_LocusCode	AT4G24020	AT4G24020	GO	9414	TAIR	NCBITaxon	3702	IMP	protein	TAIR	locus	2134941	TAIR	Publication	501729038|PMID	18826430	20081124
												-203.093	140.058	AGI_LocusCode	AT1G65500	AT1G65500	GO	9414	TAIR	NCBITaxon	3702	IEP	protein	TAIR	locus	2034173	TAIR	Publication	501784761|PMID	31001913	20190430
												-179.795	143.865	AGI_LocusCode	AT5G38240	AT5G38240	GO	9414	TAIR	NCBITaxon	3702	IEA	AGI_LocusCode	AT2G22430|AGI_LocusCode	AT2G46680|AGI_LocusCode	AT3G16857|AGI_LocusCode	AT4G31920|AGI_LocusCode	AT4G34000|AGI_LocusCode	AT4G37790	protein	TAIR	locus	2176697	TAIR	Publication	501796011|PMID	34562334	20211015
												-167.205	166.527	AGI_LocusCode	AT3G50770	calmodulin-like	41	GO	9414	TAIR	NCBITaxon	3702	IEA	AGI_LocusCode	AT1G32640|AGI_LocusCode	AT2G22430|AGI_LocusCode	AT3G16857|AGI_LocusCode	AT4G37790	protein	TAIR	locus	2078017	TAIR	Publication	501796011|PMID	34562334	20211015
												-193.906	152.361	AGI_LocusCode	AT1G55280	AT1G55280	GO	9414	TAIR	NCBITaxon	3702	IEA	AGI_LocusCode	AT2G22430|AGI_LocusCode	AT2G38470|AGI_LocusCode	AT4G27410	protein	TAIR	locus	2035681	TAIR	Publication	501796011|PMID	34562334	20211015
												-153.467	185.614	AGI_LocusCode	AT2G15970	AT2G15970	GO	42631	TAIR	NCBITaxon	3702	IEP	protein	TAIR	locus	2044641	TAIR	Publication	501705994|PMID	12746512	20030708
												-162.319	173.952	AGI_LocusCode	AT2G32030	GO	9414	TAIR	NCBITaxon	3702	IEA	AGI_LocusCode	AT1G32640	protein	TAIR	locus	2045477	TAIR	Publication	501796011|PMID	34562334	20211015
												-146.042	198.369	AGI_LocusCode	AT4G34240	aldehyde	dehydrogenase	3I1	GO	9414	TAIR	NCBITaxon	3702	IEP	protein	TAIR	locus	2116134	TAIR	Publication	501681944|PMID	11849595	20030731
												-176.145	160.738	AGI_LocusCode	AT4G34220	AT4G34220	GO	42631	TAIR	NCBITaxon	3702	IMP	protein	TAIR	locus	2124296	TAIR	Publication	501773605|PMID	27923613	20161219
												-134.521	192.917	AGI_LocusCode	AT3G57450	AT3G57450	GO	9414	TAIR	NCBITaxon	3702	IEA	AGI_LocusCode	AT1G32640|AGI_LocusCode	AT2G22430|AGI_LocusCode	AT2G25180|AGI_LocusCode	AT2G38470|AGI_LocusCode	AT2G46680|AGI_LocusCode	AT3G16857|AGI_LocusCode	AT4G27410|AGI_LocusCode	AT4G31920|AGI_LocusCode	AT4G34000|AGI_LocusCode	AT4G37790|AGI_LocusCode	AT5G67300	protein	TAIR	locus	2103503	TAIR	Publication	501796011|PMID	34562334	20211015
												-175.531	144.237	AGI_LocusCode	AT5G41750	AT5G41750	GO	9414	TAIR	NCBITaxon	3702	IEA	AGI_LocusCode	AT2G38470	protein	TAIR	locus	2175075	TAIR	Publication	501796011|PMID	34562334	20211015
												-93.9036	262.12	AGI_LocusCode	AT5G48480	AT5G48480	GO	9414	TAIR	NCBITaxon	3702	IEA	AGI_LocusCode	AT3G19290|AGI_LocusCode	AT4G27410|AGI_LocusCode	AT4G34000	protein	TAIR	locus	2165996	TAIR	Publication	501796011|PMID	34562334	20211015
												-184.366	146.19	AGI_LocusCode	AT5G41740	GO	9414	TAIR	NCBITaxon	3702	IEA	AGI_LocusCode	AT2G38470|AGI_LocusCode	AT3G16857|AGI_LocusCode	AT4G27410	protein	TAIR	locus	2175070	TAIR	Publication	501796011|PMID	34562334	20211015
												-210.268	164.278	AGI_LocusCode	AT1G65486	AT1G65486	GO	9414	TAIR	NCBITaxon	3702	IEP	protein	TAIR	locus	4515102720	TAIR	Publication	501784761|PMID	31001913	20190430
												-146.947	174.468	AGI_LocusCode	AT3G09540	GO	9414	TAIR	NCBITaxon	3702	IEA	AGI_LocusCode	AT3G19290|AGI_LocusCode	AT2G36270|AGI_LocusCode	AT4G37790	protein	TAIR	locus	2074999	TAIR	Publication	501796011|PMID	34562334	20211015
												-170.105	215.165	AGI_LocusCode	AT2G05620	proton	gradient	regulation	5	GO	9414	TAIR	NCBITaxon	3702	IMP	protein	TAIR	locus	2058974	TAIR	Publication	501727241|PMID	18663471	20080829
												-188.944	174.23	AGI_LocusCode	AT5G58680	GO	9414	TAIR	NCBITaxon	3702	IEA	AGI_LocusCode	AT2G22430	protein	TAIR	locus	2178818	TAIR	Publication	501796011|PMID	34562334	20211015
												-162.073	151.134	AGI_LocusCode	AT5G58670	phospholipase	C1	GO	9414	TAIR	NCBITaxon	3702	IEP	protein	TAIR	locus	2178803	TAIR	Publication	4441|PMID	7732004	20030224
												-116.969	215.972	AGI_LocusCode	AT1G01620	plasma	membrane	intrinsic	protein	1C	GO	9414	TAIR	NCBITaxon	3702	IEP	protein	TAIR	locus	2025391	TAIR	Publication	501717886|PMID	16235111	20060616
												-178.111	157.332	AGI_LocusCode	AT5G58660	Gibberellin	2-oxidase	9	GO	9414	TAIR	NCBITaxon	3702	IEA	AGI_LocusCode	AT1G32640|AGI_LocusCode	AT2G22430|AGI_LocusCode	AT2G38470|AGI_LocusCode	AT3G16857|AGI_LocusCode	AT4G31920	protein	TAIR	locus	2178783	TAIR	Publication	501796011|PMID	34562334	20211015
												-150.692	177.607	AGI_LocusCode	AT1G08340	GO	9414	TAIR	NCBITaxon	3702	IEA	AGI_LocusCode	AT3G16857|AGI_LocusCode	AT4G31920|AGI_LocusCode	AT4G34000|AGI_LocusCode	AT4G37790	protein	TAIR	locus	2199948	TAIR	Publication	501796011|PMID	34562334	20211015
												-172.413	168.644	AGI_LocusCode	AT5G47120	BAX	inhibitor	1	GO	9414	TAIR	NCBITaxon	3702	IEP	protein	TAIR	locus	2151977	TAIR	Publication	501736388|PMID	20298483	20100430
												-145.254	168.178	AGI_LocusCode	AT5G47100	AT5G47100	GO	9414	TAIR	NCBITaxon	3702	IMP	protein	TAIR	locus	2152012	TAIR	Publication	501723405|PMID	17922773	20080519
												-177.497	136.415	AGI_LocusCode	AT3G56080	AT3G56080	GO	9414	TAIR	NCBITaxon	3702	IEA	AGI_LocusCode	AT2G22430|AGI_LocusCode	AT3G16857|AGI_LocusCode	AT3G19290|AGI_LocusCode	AT4G27410|AGI_LocusCode	AT4G31920|AGI_LocusCode	AT4G37790|AGI_LocusCode	AT5G67300	protein	TAIR	locus	2078466	TAIR	Publication	501796011|PMID	34562334	20211015
												-176.942	167.667	AGI_LocusCode	AT4G16770	AT4G16770	GO	9414	TAIR	NCBITaxon	3702	IEA	AGI_LocusCode	AT1G32640|AGI_LocusCode	AT2G22430|AGI_LocusCode	AT3G16857|AGI_LocusCode	AT4G31920|AGI_LocusCode	AT4G37790|AGI_LocusCode	AT5G67300	protein	TAIR	locus	2129131	TAIR	Publication	501796011|PMID	34562334	20211015
												-158.961	194.279	AGI_LocusCode	AT4G16750	Ethylene-responsive	transcription	factor	39	GO	9414	TAIR	NCBITaxon	3702	IEA	AGI_LocusCode	AT1G32640|AGI_LocusCode	AT2G22430|AGI_LocusCode	AT3G19290|AGI_LocusCode	AT4G27410|AGI_LocusCode	AT4G34000|AGI_LocusCode	AT4G37790|AGI_LocusCode	AT5G67300	protein	TAIR	locus	2129111	TAIR	Publication	501796011|PMID	34562334	20211015
												-154.37	166.36	AGI_LocusCode	AT5G40390	seed	imbibition	1-like	GO	9414	TAIR	NCBITaxon	3702	IEP	protein	TAIR	locus	2170528	TAIR	Publication	501730567|PMID	19502356	20090930
												-183.211	166.328	AGI_LocusCode	AT3G14080	AT3G14080	GO	9414	TAIR	NCBITaxon	3702	IMP	protein	TAIR	locus	2087522	TAIR	Publication	501767785|PMID	26764377	20160205
												-155.245	172.7	AGI_LocusCode	AT1G17280	AT1G17280	GO	42631	TAIR	NCBITaxon	3702	IGI	AGI_LocusCode	AT5G50430|AGI_LocusCode	AT3G17000|AGI_LocusCode	AT1G17280	protein	TAIR	locus	2020392	TAIR	Publication	501781155|PMID	30193177	20181031
														AGI_LocusCode	AT1G10530	AT1G10530	GO	9414	TAIR	NCBITaxon	3702	IEA	AGI_LocusCode	AT1G32640|AGI_LocusCode	AT3G19290|AGI_LocusCode	AT4G34000|AGI_LocusCode	AT4G37790	protein	TAIR	locus	2194616	TAIR	Publication	501796011|PMID	34562334	20211015
														TAIR	locus	2117939	Probable	aquaporin	PIP1-5	GO	9414	GO_Central	NCBITaxon	3702	IBA	PANTHER	PTN001827639|UniProtKB	Q06611|TAIR	locus	2025391|TAIR	locus	2126026|TAIR	locus	2082822	PANTHER	PTHR45687	protein	PMID	21873635	20180420
												-175.897	161.449	AGI_LocusCode	AT5G47020	AT5G47020	GO	9414	TAIR	NCBITaxon	3702	IEA	AGI_LocusCode	AT2G22430|AGI_LocusCode	AT3G19290|AGI_LocusCode	AT4G27410|AGI_LocusCode	AT4G34000	protein	TAIR	locus	2171017	TAIR	Publication	501796011|PMID	34562334	20211015
												-123.037	213.126	AGI_LocusCode	AT5G03740	histone	deacetylase	2C	GO	9414	TAIR	NCBITaxon	3702	IMP	protein	TAIR	locus	2144623	TAIR	Publication	501718669|PMID	16553900	20060419
												-178.855	154.103	AGI_LocusCode	AT1G64065	AT1G64065	GO	9414	TAIR	NCBITaxon	3702	IEA	AGI_LocusCode	AT2G22430|AGI_LocusCode	AT2G38470|AGI_LocusCode	AT3G19290|AGI_LocusCode	AT4G27410|AGI_LocusCode	AT4G34000	protein	TAIR	locus	1006230721	TAIR	Publication	501796011|PMID	34562334	20211015
												-154.794	167.914	AGI_LocusCode	AT3G29670	phenolic	glucoside	malonyltransferase	2	GO	9414	TAIR	NCBITaxon	3702	IEA	AGI_LocusCode	AT1G32640|AGI_LocusCode	AT2G22430|AGI_LocusCode	AT3G19290|AGI_LocusCode	AT4G27410|AGI_LocusCode	AT4G31920|AGI_LocusCode	AT4G34000|AGI_LocusCode	AT5G67300	protein	TAIR	locus	2091798	TAIR	Publication	501796011|PMID	34562334	20211015
												-153.817	196.636	AGI_LocusCode	AT3G22910	AT3G22910	GO	9414	TAIR	NCBITaxon	3702	IEA	AGI_LocusCode	AT3G19290|AGI_LocusCode	AT4G34000	protein	TAIR	locus	2084578	TAIR	Publication	501796011|PMID	34562334	20211015
												-181.581	151.585	AGI_LocusCode	AT5G40280	AT5G40280	GO	9414	TAIR	NCBITaxon	3702	IMP	protein	TAIR	locus	2173802	TAIR	Publication	501717357|PMID	16045476	20051025
												-107.182	180.542	AGI_LocusCode	AT2G44060	AT2G44060	GO	9269	InterPro	NCBITaxon	3702	IEA	InterPro	IPR013990	protein	TAIR	locus	2051749	TAIR	AnalysisReference	501756966	20220628
												-186.506	213.094	AGI_LocusCode	AT3G12630	AT3G12630	GO	9414	TAIR	NCBITaxon	3702	IMP	protein	TAIR	locus	2101217	TAIR	Publication	501741876|PMID	21293909	20110311
												-167.776	167.212	AGI_LocusCode	AT5G40210	AT5G40210	GO	9414	TAIR	NCBITaxon	3702	IEA	AGI_LocusCode	AT1G32640|AGI_LocusCode	AT4G37790	protein	TAIR	locus	2173737	TAIR	Publication	501796011|PMID	34562334	20211015
														TAIR	locus	2034369	Dehydrin	ERD10	GO	9414	GO_Central	NCBITaxon	3702	IBA	PANTHER	PTN002119481|TAIR	locus	2199757|TAIR	locus	2034369|TAIR	locus	2034376|TAIR	locus	2154930|TAIR	locus	2080918	PANTHER	PTHR33346	protein	PMID	21873635	20170228
														TAIR	locus	2034376	Dehydrin	COR47	GO	9414	GO_Central	NCBITaxon	3702	IBA	PANTHER	PTN002119481|TAIR	locus	2199757|TAIR	locus	2034369|TAIR	locus	2034376|TAIR	locus	2154930|TAIR	locus	2080918	PANTHER	PTHR33346	protein	PMID	21873635	20170228
												-162.968	176.764	AGI_LocusCode	AT2G24600	GO	9414	TAIR	NCBITaxon	3702	IEA	AGI_LocusCode	AT3G16857	protein	TAIR	locus	2046628	TAIR	Publication	501796011|PMID	34562334	20211015
												-171.489	175.281	AGI_LocusCode	AT3G29575	ABI	five	binding	protein	3	GO	9414	TAIR	NCBITaxon	3702	IEA	AGI_LocusCode	AT1G04400|AGI_LocusCode	AT1G32640|AGI_LocusCode	AT2G22430|AGI_LocusCode	AT2G25180|AGI_LocusCode	AT2G46680|AGI_LocusCode	AT3G15500|AGI_LocusCode	AT3G16857|AGI_LocusCode	AT3G19290|AGI_LocusCode	AT4G27410|AGI_LocusCode	AT4G31920|AGI_LocusCode	AT4G34000|AGI_LocusCode	AT4G37790|AGI_LocusCode	AT5G67300|AGI_LocusCode	AT1G13740|AGI_LocusCode	AT2G36270|AGI_LocusCode	AT2G41070	protein	TAIR	locus	2094167	TAIR
												-160.206	175.84	AGI_LocusCode	AT5G50430	AT5G50430	GO	42631	TAIR	NCBITaxon	3702	IGI	AGI_LocusCode	AT5G50430|AGI_LocusCode	AT3G17000|AGI_LocusCode	AT1G17280	protein	TAIR	locus	2177502	TAIR	Publication	501781155|PMID	30193177	20181031
												-153.714	146.16	AGI_LocusCode	AT5G13880	AT5G13880	GO	9414	TAIR	NCBITaxon	3702	IEA	AGI_LocusCode	AT4G34000	protein	TAIR	locus	2159128	TAIR	Publication	501796011|PMID	34562334	20211015
												-165.017	167.239	AGI_LocusCode	AT1G27320	AT1G27320	GO	9414	TAIR	NCBITaxon	3702	IEP	protein	TAIR	locus	2015964	TAIR	Publication	501723773|PMID	18077346	20080116
												-148.57	202.575	AGI_LocusCode	AT5G57110	AT5G57110	GO	9414	TAIR	NCBITaxon	3702	IEA	AGI_LocusCode	AT1G32640|AGI_LocusCode	AT2G22430|AGI_LocusCode	AT2G46680|AGI_LocusCode	AT3G16857|AGI_LocusCode	AT3G19290|AGI_LocusCode	AT4G27410|AGI_LocusCode	AT4G31920|AGI_LocusCode	AT4G34000|AGI_LocusCode	AT4G37790|AGI_LocusCode	AT5G67300	protein	TAIR	locus	2175579	TAIR	Publication	501796011|PMID	34562334	20211015
												-180.383	156.752	AGI_LocusCode	AT5G13810	GO	9414	TAIR	NCBITaxon	3702	IEA	AGI_LocusCode	AT1G32640|AGI_LocusCode	AT2G22430|AGI_LocusCode	AT3G15500|AGI_LocusCode	AT4G27410|AGI_LocusCode	AT4G34000|AGI_LocusCode	AT4G37790|AGI_LocusCode	AT5G67300	protein	TAIR	locus	2159038	TAIR	Publication	501796011|PMID	34562334	20211015
												-147.821	183.832	AGI_LocusCode	AT1G60200	RNA-binding	protein	25	GO	9414	TAIR	NCBITaxon	3702	IMP	protein	TAIR	locus	2195568	TAIR	Publication	501774930|PMID	28344583	20170920
												-153.729	154.423	AGI_LocusCode	AT4G33950	OPEN	STOMATA	1	GO	9414	TAIR	NCBITaxon	3702	IMP	protein	TAIR	locus	2118929	TAIR	Publication	501681594|PMID	12047634	20060627
												-153.729	154.423	AGI_LocusCode	AT4G33950	OPEN	STOMATA	1	GO	9414	TAIR	NCBITaxon	3702	IMP	protein	TAIR	locus	2118929	TAIR	Publication	501683038|PMID	12514244	20060627
												-153.729	154.423	AGI_LocusCode	AT4G33950	OPEN	STOMATA	1	GO	9414	TAIR	NCBITaxon	3702	IMP	protein	TAIR	locus	2118929	TAIR	Publication	501719123|PMID	16682349	20060627
												-153.729	154.423	AGI_LocusCode	AT4G33950	OPEN	STOMATA	1	GO	9414	TAIR	NCBITaxon	3702	IGI	AGI_LocusCode	AT5G66880|AGI_LocusCode	AT3G50500	protein	TAIR	locus	2118929	TAIR	Publication	501735541|PMID	19880399	20100128
														AGI_LocusCode	AT4G33905	AT4G33905	GO	9414	TAIR	NCBITaxon	3702	IEA	AGI_LocusCode	AT2G22430|AGI_LocusCode	AT3G19290|AGI_LocusCode	AT4G27410|AGI_LocusCode	AT4G37790|AGI_LocusCode	AT5G67300	protein	TAIR	locus	505006551	TAIR	Publication	501796011|PMID	34562334	20211015
												-206.553	124.617	AGI_LocusCode	AT1G34420	AT1G34420	GO	9414	TAIR	NCBITaxon	3702	IEA	AGI_LocusCode	AT1G32640|AGI_LocusCode	AT2G22430|AGI_LocusCode	AT2G46680|AGI_LocusCode	AT3G16857|AGI_LocusCode	AT3G19290|AGI_LocusCode	AT4G27410|AGI_LocusCode	AT4G31920|AGI_LocusCode	AT4G34000|AGI_LocusCode	AT4G37790|AGI_LocusCode	AT1G60650|AGI_LocusCode	AT2G38750|AGI_LocusCode	AT4G04330|AGI_LocusCode	AT4G11890	protein	TAIR	locus	2009288	TAIR	Publication	501796011|PMID	34562334	20211015
												-150.828	217.862	AGI_LocusCode	AT3G16150	asparaginase	B1	GO	9414	TAIR	NCBITaxon	3702	IEA	AGI_LocusCode	AT4G31920	protein	TAIR	locus	2093387	TAIR	Publication	501796011|PMID	34562334	20211015
												-195.863	174.747	AGI_LocusCode	AT5G64230	AT5G64230	GO	9414	TAIR	NCBITaxon	3702	IEA	AGI_LocusCode	AT3G16857|AGI_LocusCode	AT4G27410	protein	TAIR	locus	2173383	TAIR	Publication	501796011|PMID	34562334	20211015
												-138.344	186.183	AGI_LocusCode	AT3G16120	GO	9414	TAIR	NCBITaxon	3702	IEA	AGI_LocusCode	AT3G29320|AGI_LocusCode	AT3G57540	protein	TAIR	locus	2093457	TAIR	Publication	501796011|PMID	34562334	20211015
												-166.32	159.386	AGI_LocusCode	AT4G23610	AT4G23610	GO	9414	TAIR	NCBITaxon	3702	IEA	AGI_LocusCode	AT2G38470	protein	TAIR	locus	2128464	TAIR	Publication	501796011|PMID	34562334	20211015
												-171.32	149.584	AGI_LocusCode	AT5G05860	AT5G05860	GO	42631	TAIR	NCBITaxon	3702	IMP	protein	TAIR	locus	2166444	TAIR	Publication	501764069|PMID	26025529	20150616
												-302.964	81.7455	AGI_LocusCode	AT4G13395	AT4G13395	GO	9414	TAIR	NCBITaxon	3702	IEA	AGI_LocusCode	AT1G32640|AGI_LocusCode	AT2G22430|AGI_LocusCode	AT2G46680|AGI_LocusCode	AT3G16857|AGI_LocusCode	AT4G27410|AGI_LocusCode	AT4G31920|AGI_LocusCode	AT4G34000|AGI_LocusCode	AT5G67300	protein	TAIR	locus	4010713883	TAIR	Publication	501796011|PMID	34562334	20211015
												-180.992	165.564	AGI_LocusCode	AT2G31650	Arabidopsis	TRITHORAX	1	GO	9414	UniProt	NCBITaxon	3702	IMP	protein	TAIR	locus	2065923	TAIR	Publication	501741811|PMID	21309869	20210331
												-152.259	180.798	AGI_LocusCode	AT3G02160	GO	9414	TAIR	NCBITaxon	3702	IEA	AGI_LocusCode	AT2G22430	protein	TAIR	locus	2076567	TAIR	Publication	501796011|PMID	34562334	20211015
												-165.672	199.75	AGI_LocusCode	AT2G38340	dehydration	response	element-binding	protein	19	GO	9414	TAIR	NCBITaxon	3702	IEP	protein	TAIR	locus	2057217	TAIR	Publication	501740393|PMID	21069430	20101227
												-160.606	206.69	AGI_LocusCode	AT2G41870	remorin	group	4	2	GO	9414	UniProt	NCBITaxon	3702	IEP	protein	TAIR	locus	2054376	TAIR	Publication	501761776|PMID	25289013	20210331
												-147.9	171.26	AGI_LocusCode	AT5G20830	AT5G20830	GO	9414	UniProt	NCBITaxon	3702	IEP	protein	TAIR	locus	2180489	TAIR	Publication	501711748|PMID	14739263	20210331
												-155.649	185.753	AGI_LocusCode	AT5G07080	GO	9414	TAIR	NCBITaxon	3702	IEA	AGI_LocusCode	AT1G32640|AGI_LocusCode	AT3G16857|AGI_LocusCode	AT3G19290|AGI_LocusCode	AT4G31920|AGI_LocusCode	AT4G34000	protein	TAIR	locus	2169459	TAIR	Publication	501796011|PMID	34562334	20211015
												-153.185	163.605	AGI_LocusCode	AT2G28085	AT2G28085	GO	9414	TAIR	NCBITaxon	3702	IEA	AGI_LocusCode	AT3G19290|AGI_LocusCode	AT4G34000	protein	TAIR	locus	505006276	TAIR	Publication	501796011|PMID	34562334	20211015
												-167.858	155.644	AGI_LocusCode	AT3G26290	AT3G26290	GO	9414	TAIR	NCBITaxon	3702	IEA	AGI_LocusCode	AT1G33240|AGI_LocusCode	AT2G22430|AGI_LocusCode	AT3G16857|AGI_LocusCode	AT3G19290|AGI_LocusCode	AT4G27410|AGI_LocusCode	AT4G31920|AGI_LocusCode	AT4G37790	protein	TAIR	locus	2093561	TAIR	Publication	501796011|PMID	34562334	20211015
												-160.026	159.764	AGI_LocusCode	AT4G23500	AT4G23500	GO	9414	TAIR	NCBITaxon	3702	IEA	AGI_LocusCode	AT5G67300	protein	TAIR	locus	2117964	TAIR	Publication	501796011|PMID	34562334	20211015
												-202.035	153.056	AGI_LocusCode	AT1G07985	AT1G07985	GO	9414	TAIR	NCBITaxon	3702	IEA	AGI_LocusCode	AT1G32640|AGI_LocusCode	AT2G22430|AGI_LocusCode	AT3G19290|AGI_LocusCode	AT4G27410|AGI_LocusCode	AT4G34000	protein	TAIR	locus	1006230778	TAIR	Publication	501796011|PMID	34562334	20211015
												-112.495	218.828	AGI_LocusCode	AT2G37180	RESPONSIVE	TO	DESICCATION	28	GO	9269	TAIR	NCBITaxon	3702	IEP	protein	TAIR	locus	2061763	TAIR	Publication	501680435	20060606
												-112.495	218.828	AGI_LocusCode	AT2G37180	RESPONSIVE	TO	DESICCATION	28	GO	9414	TAIR	NCBITaxon	3702	IEP	protein	TAIR	locus	2061763	TAIR	Publication	501717886|PMID	16235111	20060616
												-156.971	208.689	AGI_LocusCode	AT1G07980	nuclear	factor	Y,	subunit	C10	GO	9414	UniProt	NCBITaxon	3702	IEP	protein	TAIR	locus	2205170	TAIR	Publication	501762401|PMID	25490919	20220208
												-149.01	155.265	AGI_LocusCode	AT3G26220	AT3G26220	GO	9414	TAIR	NCBITaxon	3702	IEA	AGI_LocusCode	AT2G22430|AGI_LocusCode	AT3G19290|AGI_LocusCode	AT4G27410|AGI_LocusCode	AT4G31920|AGI_LocusCode	AT4G37790	protein	TAIR	locus	2093546	TAIR	Publication	501796011|PMID	34562334	20211015
												-159.966	155.419	AGI_LocusCode	AT3G26210	AT3G26210	GO	9414	TAIR	NCBITaxon	3702	IEA	AGI_LocusCode	AT2G46680|AGI_LocusCode	AT3G15500|AGI_LocusCode	AT3G16857|AGI_LocusCode	AT4G27410|AGI_LocusCode	AT5G67300	protein	TAIR	locus	2093531	TAIR	Publication	501796011|PMID	34562334	20211015
												-128.213	188.533	AGI_LocusCode	AT2G31570	AT2G31570	GO	9414	TAIR	NCBITaxon	3702	IEA	AGI_LocusCode	AT1G32640|AGI_LocusCode	AT2G22430|AGI_LocusCode	AT2G25180|AGI_LocusCode	AT2G46680|AGI_LocusCode	AT3G15500|AGI_LocusCode	AT3G16857|AGI_LocusCode	AT4G27410|AGI_LocusCode	AT4G31920|AGI_LocusCode	AT4G34000|AGI_LocusCode	AT4G37790|AGI_LocusCode	AT5G67300	protein	TAIR	locus	2065928	TAIR	Publication	501796011|PMID	34562334	20211015
												-204.963	149.958	AGI_LocusCode	AT1G07900	LOB	domain-containing	protein	1	GO	9414	TAIR	NCBITaxon	3702	IEA	AGI_LocusCode	AT2G22430|AGI_LocusCode	AT4G37790	protein	TAIR	locus	2026611	TAIR	Publication	501796011|PMID	34562334	20211015
												-157.132	167.315	AGI_LocusCode	AT3G07790	AT3G07790	GO	9414	TAIR	NCBITaxon	3702	IEA	AGI_LocusCode	AT2G22430|AGI_LocusCode	AT2G46680|AGI_LocusCode	AT4G27410|AGI_LocusCode	AT4G37790	protein	TAIR	locus	2077372	TAIR	Publication	501796011|PMID	34562334	20211015
												-176.767	188.881	AGI_LocusCode	AT5G64010	AT5G64010	GO	9414	TAIR	NCBITaxon	3702	IMP	protein	TAIR	locus	2160786	TAIR	Publication	501751008|PMID	22963672	20120924
												-145.118	243.462	AGI_LocusCode	AT1G68500	GO	9414	TAIR	NCBITaxon	3702	IEA	AGI_LocusCode	AT1G32640|AGI_LocusCode	AT3G16857|AGI_LocusCode	AT3G19290|AGI_LocusCode	AT4G27410|AGI_LocusCode	AT4G31920|AGI_LocusCode	AT4G34000|AGI_LocusCode	AT5G67300	protein	TAIR	locus	2201257	TAIR	Publication	501796011|PMID	34562334	20211015
												-154.687	156.773	AGI_LocusCode	AT1G58270	GO	9414	TAIR	NCBITaxon	3702	IEA	AGI_LocusCode	AT1G32640|AGI_LocusCode	AT2G22430|AGI_LocusCode	AT2G46680|AGI_LocusCode	AT3G16857|AGI_LocusCode	AT3G19290|AGI_LocusCode	AT4G27410|AGI_LocusCode	AT4G31920|AGI_LocusCode	AT4G34000|AGI_LocusCode	AT4G37790	protein	TAIR	locus	2016590	TAIR	Publication	501796011|PMID	34562334	20211015
												-136.575	205.211	AGI_LocusCode	AT2G18960	H(+)-ATPase	1	GO	9414	TAIR	NCBITaxon	3702	IMP	protein	TAIR	locus	2044450	TAIR	Publication	501681594|PMID	12047634	20030801
												-146.462	178.909	AGI_LocusCode	AT4G37230	GO	9414	TAIR	NCBITaxon	3702	IEA	AGI_LocusCode	AT3G19290	protein	TAIR	locus	2114975	TAIR	Publication	501796011|PMID	34562334	20211015
												-192.427	149.566	AGI_LocusCode	AT1G58225	AT1G58225	GO	9414	TAIR	NCBITaxon	3702	IEA	AGI_LocusCode	AT2G38470	protein	TAIR	locus	1005716722	TAIR	Publication	501796011|PMID	34562334	20211015
												-154.952	176.059	AGI_LocusCode	AT4G15280	AT4G15280	GO	9414	TAIR	NCBITaxon	3702	IEA	AGI_LocusCode	AT1G32640	protein	TAIR	locus	2129905	TAIR	Publication	501796011|PMID	34562334	20211015
												-53.6711	286.004	AGI_LocusCode	AT4G20260	AT4G20260	GO	9414	UniProt	NCBITaxon	3702	IEP	protein	TAIR	locus	2120402	TAIR	Publication	501720666|PMID	17264065	20210331
												-192.217	146.888	AGI_LocusCode	AT1G68450	PIGMENT	DEFECTIVE	337	GO	9414	TAIR	NCBITaxon	3702	IEA	AGI_LocusCode	AT2G22430|AGI_LocusCode	AT2G38470|AGI_LocusCode	AT4G27410|AGI_LocusCode	AT4G37790	protein	TAIR	locus	2201287	TAIR	Publication	501796011|PMID	34562334	20211015
												-186.686	154.69	AGI_LocusCode	AT4G30490	GO	9414	TAIR	NCBITaxon	3702	IEA	AGI_LocusCode	AT1G32640|AGI_LocusCode	AT2G22430|AGI_LocusCode	AT2G25180|AGI_LocusCode	AT3G16857|AGI_LocusCode	AT4G31920|AGI_LocusCode	AT4G37790	protein	TAIR	locus	2118786	TAIR	Publication	501796011|PMID	34562334	20211015
												-153.833	240.525	AGI_LocusCode	AT4G30460	AT4G30460	GO	9414	TAIR	NCBITaxon	3702	IEA	AGI_LocusCode	AT1G32640|AGI_LocusCode	AT2G22430|AGI_LocusCode	AT3G19290	protein	TAIR	locus	2118726	TAIR	Publication	501796011|PMID	34562334	20211015
												-168.951	164.175	AGI_LocusCode	AT1G78610	mechanosensitive	channel	of	small	conductance-like	6	GO	9414	TAIR	NCBITaxon	3702	IEA	AGI_LocusCode	AT1G32640|AGI_LocusCode	AT3G16857|AGI_LocusCode	AT4G27410|AGI_LocusCode	AT4G31920	protein	TAIR	locus	2202965	TAIR	Publication	501796011|PMID	34562334	20211015
												-189.171	137.297	AGI_LocusCode	AT3G53600	GO	9414	UniProt	NCBITaxon	3702	IEP	protein	TAIR	locus	2084046	TAIR	Publication	501775728|PMID	28586434	20210331
												-189.171	137.297	AGI_LocusCode	AT3G53600	GO	42631	TAIR	NCBITaxon	3702	IMP	protein	TAIR	locus	2084046	TAIR	Publication	501775728|PMID	28586434	20170814
												-219.22	148.728	AGI_LocusCode	AT5G44650	chloroplast	protein-enhancing	stress	tolerance	GO	9414	TAIR	NCBITaxon	3702	IMP	protein	TAIR	locus	2152165	TAIR	Publication	501739838|PMID	20876334	20101001
												-173.227	156.711	AGI_LocusCode	AT3G16860	COBRA-like	protein	8	precursor	GO	9414	TAIR	NCBITaxon	3702	IEA	AGI_LocusCode	AT2G38470|AGI_LocusCode	AT3G16857|AGI_LocusCode	AT4G27410|AGI_LocusCode	AT4G31920	protein	TAIR	locus	2093673	TAIR	Publication	501796011|PMID	34562334	20211015
												-160.552	139.227	AGI_LocusCode	AT2G01890	AT2G01890	GO	9414	TAIR	NCBITaxon	3702	IEA	AGI_LocusCode	AT1G32640|AGI_LocusCode	AT2G22430|AGI_LocusCode	AT2G46680|AGI_LocusCode	AT3G16857|AGI_LocusCode	AT4G27410|AGI_LocusCode	AT4G31920|AGI_LocusCode	AT4G34000|AGI_LocusCode	AT4G37790	protein	TAIR	locus	2059748	TAIR	Publication	501796011|PMID	34562334	20211015
												-192.822	147.601	AGI_LocusCode	AT1G61660	GO	42631	TAIR	NCBITaxon	3702	IEP	protein	TAIR	locus	2195763	TAIR	Publication	501764018|PMID	25827016	20150518
												-165.041	175.317	AGI_LocusCode	AT2G01830	AT2G01830	GO	9414	TAIR	NCBITaxon	3702	IEP	protein	TAIR	locus	2059718	TAIR	Publication	501723773|PMID	18077346	20080116
												-154.894	178.717	AGI_LocusCode	AT1G04580	AT1G04580	GO	9414	UniProt	NCBITaxon	3702	IEP	protein	TAIR	locus	2197798	TAIR	Publication	501774269|PMID	28188272	20210331
												-185.12	170.911	AGI_LocusCode	AT3G06620	AT3G06620	GO	9414	TAIR	NCBITaxon	3702	IEA	AGI_LocusCode	AT1G32640	protein	TAIR	locus	2084314	TAIR	Publication	501796011|PMID	34562334	20211015
												-200.718	146.834	AGI_LocusCode	AT1G04570	AT1G04570	GO	9414	TAIR	NCBITaxon	3702	IEA	AGI_LocusCode	AT3G19290|AGI_LocusCode	AT4G27410|AGI_LocusCode	AT4G34000|AGI_LocusCode	AT4G37790|AGI_LocusCode	AT5G67300	protein	TAIR	locus	2197803	TAIR	Publication	501796011|PMID	34562334	20211015
												-200.958	140.937	AGI_LocusCode	AT4G30390	AT4G30390	GO	9414	TAIR	NCBITaxon	3702	IEA	AGI_LocusCode	AT1G32640|AGI_LocusCode	AT2G22430|AGI_LocusCode	AT2G25180|AGI_LocusCode	AT2G38470|AGI_LocusCode	AT3G16857|AGI_LocusCode	AT3G19290|AGI_LocusCode	AT4G27410|AGI_LocusCode	AT4G31920|AGI_LocusCode	AT4G34000|AGI_LocusCode	AT4G37790|AGI_LocusCode	AT5G67300	protein	TAIR	locus	2118661	TAIR	Publication	501796011|PMID	34562334	20211015
												-141.04	214.116	AGI_LocusCode	AT1G74920	aldehyde	dehydrogenase	10A8	GO	9414	TAIR	NCBITaxon	3702	IMP	protein	TAIR	locus	2027186	TAIR	Publication	501740434|PMID	21053011	20110412
												-156.571	186.67	AGI_LocusCode	AT1G17870	ETHYLENE-DEPENDENT	GRAVITROPISM-DEFICIENT	AND	YELLOW-GREEN-LIKE	3	GO	9414	TAIR	NCBITaxon	3702	IEA	AGI_LocusCode	AT2G22430|AGI_LocusCode	AT3G16857	protein	TAIR	locus	2030938	TAIR	Publication	501796011|PMID	34562334	20211015
												-165.122	188.013	AGI_LocusCode	AT3G56620	AT3G56620	GO	9414	TAIR	NCBITaxon	3702	IEA	AGI_LocusCode	AT1G32640|AGI_LocusCode	AT3G16857|AGI_LocusCode	AT3G19290|AGI_LocusCode	AT4G27410|AGI_LocusCode	AT4G31920|AGI_LocusCode	AT4G34000|AGI_LocusCode	AT4G37790|AGI_LocusCode	AT5G67300	protein	TAIR	locus	2102629	TAIR	Publication	501796011|PMID	34562334	20211015
														TAIR	locus	2025391	Aquaporin	PIP1-3	GO	9414	GO_Central	NCBITaxon	3702	IBA	PANTHER	PTN001827639|UniProtKB	Q06611|TAIR	locus	2025391|TAIR	locus	2126026|TAIR	locus	2082822	PANTHER	PTHR45687	protein	PMID	21873635	20180420
												-172.329	165.184	AGI_LocusCode	AT5G47670	AT5G47670	GO	9414	UniProt	NCBITaxon	3702	IEP	protein	TAIR	locus	2169028	TAIR	Publication	501762401|PMID	25490919	20220208
												-152.547	194.811	AGI_LocusCode	AT5G47640	AT5G47640	GO	9414	UniProt	NCBITaxon	3702	IEP	protein	TAIR	locus	2168983	TAIR	Publication	501762401|PMID	25490919	20220208
												-146.252	181.939	AGI_LocusCode	AT2G41430	AT2G41430	GO	9414	TAIR	NCBITaxon	3702	NAS	protein	TAIR	locus	2060529	TAIR	Publication	4637|PMID	7846179	20040317
												-165.077	198.537	AGI_LocusCode	AT1G64660	methionine	gamma-lyase	GO	42631	UniProt	NCBITaxon	3702	IEP	protein	TAIR	locus	2019449	TAIR	Publication	501733592|PMID	19571310	20210331
												-184.102	167.639	AGI_LocusCode	AT2G41410	AT2G41410	GO	9414	TAIR	NCBITaxon	3702	IEA	AGI_LocusCode	AT2G22430|AGI_LocusCode	AT2G46680|AGI_LocusCode	AT4G27410|AGI_LocusCode	AT4G31920|AGI_LocusCode	AT4G37790|AGI_LocusCode	AT5G67300	protein	TAIR	locus	2040342	TAIR	Publication	501796011|PMID	34562334	20211015
												-146.736	196.041	AGI_LocusCode	AT1G44170	aldehyde	dehydrogenase	3H1	GO	9269	TAIR	NCBITaxon	3702	IEP	protein	TAIR	locus	2205851	TAIR	Publication	501720890|PMID	15830124	20070727
												-151.664	189.105	AGI_LocusCode	AT5G10190	GO	9414	TAIR	NCBITaxon	3702	IEA	AGI_LocusCode	AT3G16857|AGI_LocusCode	AT3G19290|AGI_LocusCode	AT4G31920|AGI_LocusCode	AT4G34000	protein	TAIR	locus	2184163	TAIR	Publication	501796011|PMID	34562334	20211015
												-199.509	151.798	AGI_LocusCode	AT5G57830	AT5G57830	GO	9414	TAIR	NCBITaxon	3702	IEA	AGI_LocusCode	AT1G32640|AGI_LocusCode	AT2G22430|AGI_LocusCode	AT3G19290|AGI_LocusCode	AT4G31920|AGI_LocusCode	AT4G34000|AGI_LocusCode	AT4G37790	protein	TAIR	locus	2174408	TAIR	Publication	501796011|PMID	34562334	20211015
												-153.422	173.925	AGI_LocusCode	AT5G37300	AT5G37300	GO	9414	UniProt	NCBITaxon	3702	IEP	protein	TAIR	locus	2169175	TAIR	Publication	501783888|PMID	30729606	20210331
												-153.422	173.925	AGI_LocusCode	AT5G37300	AT5G37300	GO	9414	UniProt	NCBITaxon	3702	IMP	protein	TAIR	locus	2169175	TAIR	Publication	501783888|PMID	30729606	20210331
												-166.889	180.013	AGI_LocusCode	AT5G47530	GO	9414	TAIR	NCBITaxon	3702	IEA	AGI_LocusCode	AT3G19290|AGI_LocusCode	AT4G31920|AGI_LocusCode	AT4G34000|AGI_LocusCode	AT3G17000	protein	TAIR	locus	2168948	TAIR	Publication	501796011|PMID	34562334	20211015
												-197.265	136.761	AGI_LocusCode	AT5G10080	AT5G10080	GO	9414	TAIR	NCBITaxon	3702	IEA	AGI_LocusCode	AT2G46680|AGI_LocusCode	AT4G34000	protein	TAIR	locus	2184138	TAIR	Publication	501796011|PMID	34562334	20211015
												-166.546	180.398	AGI_LocusCode	AT3G03740	BTB-POZ	and	MATH	domain	4	GO	42631	TAIR	NCBITaxon	3702	IEP	protein	TAIR	locus	2079384	TAIR	Publication	501735020|PMID	19843165	20100401
												-134.062	194.982	AGI_LocusCode	AT1G54290	AT1G54290	GO	9414	TAIR	NCBITaxon	3702	IEA	AGI_LocusCode	AT4G27410	protein	TAIR	locus	2020088	TAIR	Publication	501796011|PMID	34562334	20211015
												-166.986	152.275	AGI_LocusCode	AT3G56410	AT3G56410	GO	9414	TAIR	NCBITaxon	3702	IEA	AGI_LocusCode	AT1G32640|AGI_LocusCode	AT2G22430|AGI_LocusCode	AT3G16857|AGI_LocusCode	AT4G31920|AGI_LocusCode	AT4G34000|AGI_LocusCode	AT4G37790|AGI_LocusCode	AT5G67300	protein	TAIR	locus	2102559	TAIR	Publication	501796011|PMID	34562334	20211015
														TAIR	locus	2154930	Dehydrin	Rab18	GO	9414	GO_Central	NCBITaxon	3702	IBA	PANTHER	PTN002119481|TAIR	locus	2199757|TAIR	locus	2034369|TAIR	locus	2034376|TAIR	locus	2154930|TAIR	locus	2080918	PANTHER	PTHR33346	protein	PMID	21873635	20170228
												-155.667	252.406	AGI_LocusCode	AT5G40730	arabinogalactan	protein	24	GO	9414	TAIR	NCBITaxon	3702	IEA	AGI_LocusCode	AT3G16857|AGI_LocusCode	AT3G19290|AGI_LocusCode	AT4G31920|AGI_LocusCode	AT4G34000|AGI_LocusCode	AT5G67300	protein	TAIR	locus	2168813	TAIR	Publication	501796011|PMID	34562334	20211015
												-190.355	143.773	AGI_LocusCode	AT2G41240	basic	helix-loop-helix	protein	100	GO	9414	TAIR	NCBITaxon	3702	IEP	protein	TAIR	locus	2040287	TAIR	Publication	501725136|PMID	18552355	20080821
												-174.69	164.02	AGI_LocusCode	AT1G27880	AT1G27880	GO	42631	UniProt	NCBITaxon	3702	IEP	protein	TAIR	locus	2029799	TAIR	Publication	501707712|PMID	12856935	20210331
												-149.436	177.675	AGI_LocusCode	AT1G78210	AT1G78210	GO	9414	TAIR	NCBITaxon	3702	IEA	AGI_LocusCode	AT1G32640|AGI_LocusCode	AT3G16857|AGI_LocusCode	AT3G19290|AGI_LocusCode	AT4G34000	protein	TAIR	locus	2194744	TAIR	Publication	501796011|PMID	34562334	20211015
												-99.9583	197.22	AGI_LocusCode	AT3G16640	translationally	controlled	tumor	protein	GO	9819	TAIR	NCBITaxon	3702	IMP	protein	TAIR	locus	2089378	TAIR	Publication	501748922|PMID	22610367	20120611
												-178.902	145.131	AGI_LocusCode	AT5G07690	myb	domain	protein	29	GO	9414	TAIR	NCBITaxon	3702	IEP	protein	TAIR	locus	2160339	TAIR	Publication	501752730|PMID	23144921	20130207
												-178.902	145.131	AGI_LocusCode	AT5G07690	myb	domain	protein	29	GO	9819	TAIR	NCBITaxon	3702	IMP	protein	TAIR	locus	2160339	TAIR	Publication	501774328|PMID	28167700	20170217
												-269.02	70.3776	AGI_LocusCode	AT2G28625	AT2G28625	GO	9414	TAIR	NCBITaxon	3702	IGI	AGI_LocusCode	AT3G56580	protein	TAIR	locus	1006230177	TAIR	Publication	501775025|PMID	28369480	20170420
												-157.9	159.576	AGI_LocusCode	AT3G26830	AT3G26830	GO	9414	TAIR	NCBITaxon	3702	IEP	protein	TAIR	locus	2088394	TAIR	Publication	501752730|PMID	23144921	20130207
												-153.021	203.631	AGI_LocusCode	AT2G38880	AT2G38880	GO	9414	TAIR	NCBITaxon	3702	IMP	protein	TAIR	locus	2064996	TAIR	Publication	501723403|PMID	17923671	20080104
												-153.021	203.631	AGI_LocusCode	AT2G38880	AT2G38880	GO	9414	UniProt	NCBITaxon	3702	IEP	protein	TAIR	locus	2064996	TAIR	Publication	501762401|PMID	25490919	20220208
												-141.127	227.703	AGI_LocusCode	AT4G13850	AT4G13850	GO	9414	UniProt	NCBITaxon	3702	IEP	protein	TAIR	locus	2119495	TAIR	Publication	501717944|PMID	16207746	20210331
												-183.903	171.084	AGI_LocusCode	AT2G38820	AT2G38820	GO	9414	TAIR	NCBITaxon	3702	IEA	AGI_LocusCode	AT2G25180|AGI_LocusCode	AT3G16857|AGI_LocusCode	AT3G19290|AGI_LocusCode	AT4G27410|AGI_LocusCode	AT4G31920|AGI_LocusCode	AT4G34000|AGI_LocusCode	AT5G67300	protein	TAIR	locus	2040389	TAIR	Publication	501796011|PMID	34562334	20211015
												-164.582	179.085	AGI_LocusCode	AT2G38800	AT2G38800	GO	9414	TAIR	NCBITaxon	3702	IEA	AGI_LocusCode	AT1G32640|AGI_LocusCode	AT2G22430|AGI_LocusCode	AT2G46680|AGI_LocusCode	AT3G16857|AGI_LocusCode	AT3G19290|AGI_LocusCode	AT4G27410|AGI_LocusCode	AT4G31920|AGI_LocusCode	AT4G34000|AGI_LocusCode	AT4G37790|AGI_LocusCode	AT5G67300	protein	TAIR	locus	2040379	TAIR	Publication	501796011|PMID	34562334	20211015
												-139.353	130.103	AGI_LocusCode	AT3G16510	AT3G16510	GO	9414	TAIR	NCBITaxon	3702	IEA	AGI_LocusCode	AT1G32640|AGI_LocusCode	AT3G16857|AGI_LocusCode	AT3G19290|AGI_LocusCode	AT4G27410|AGI_LocusCode	AT4G31920|AGI_LocusCode	AT4G34000|AGI_LocusCode	AT1G17280	protein	TAIR	locus	2088334	TAIR	Publication	501796011|PMID	34562334	20211015
												-165.636	168.482	AGI_LocusCode	AT1G64890	GO	9414	TAIR	NCBITaxon	3702	IEA	AGI_LocusCode	AT3G16857	protein	TAIR	locus	2010911	TAIR	Publication	501796011|PMID	34562334	20211015
												-198.418	123.195	AGI_LocusCode	AT2G21830	AT2G21830	GO	9414	TAIR	NCBITaxon	3702	IEA	AGI_LocusCode	AT1G32640	protein	TAIR	locus	2052531	TAIR	Publication	501796011|PMID	34562334	20211015
												-101	262.038	AGI_LocusCode	AT2G21820	AT2G21820	GO	9414	TAIR	NCBITaxon	3702	IEA	AGI_LocusCode	AT2G22430|AGI_LocusCode	AT3G19290|AGI_LocusCode	AT4G34000	protein	TAIR	locus	2052511	TAIR	Publication	501796011|PMID	34562334	20211015
												-182.025	176.912	AGI_LocusCode	AT2G38790	AT2G38790	GO	9414	TAIR	NCBITaxon	3702	IEA	AGI_LocusCode	AT1G32640|AGI_LocusCode	AT2G22430|AGI_LocusCode	AT2G46680|AGI_LocusCode	AT3G16857|AGI_LocusCode	AT3G19290|AGI_LocusCode	AT4G27410|AGI_LocusCode	AT4G31920|AGI_LocusCode	AT4G34000|AGI_LocusCode	AT4G37790	protein	TAIR	locus	2040374	TAIR	Publication	501796011|PMID	34562334	20211015
												-143.028	168.126	AGI_LocusCode	AT5G54300	AT5G54300	GO	9414	TAIR	NCBITaxon	3702	IEA	AGI_LocusCode	AT3G16857|AGI_LocusCode	AT3G19290|AGI_LocusCode	AT4G27410|AGI_LocusCode	AT4G31920|AGI_LocusCode	AT4G34000|AGI_LocusCode	AT4G37790|AGI_LocusCode	AT5G67300|AGI_LocusCode	AT1G32640|AGI_LocusCode	AT2G36270	protein	TAIR	locus	2162570	TAIR	Publication	501796011|PMID	34562334	20211015
												-172.862	163.183	AGI_LocusCode	AT1G78080	related	to	AP2	4	GO	9414	TAIR	NCBITaxon	3702	IEP	protein	TAIR	locus	2029491	TAIR	Publication	501735852|PMID	20031913	20100216
												-172.862	163.183	AGI_LocusCode	AT1G78080	related	to	AP2	4	GO	9414	TAIR	NCBITaxon	3702	IMP	protein	TAIR	locus	2029491	TAIR	Publication	501735852|PMID	20031913	20100216
												-172.862	163.183	AGI_LocusCode	AT1G78080	related	to	AP2	4	GO	9414	TAIR	NCBITaxon	3702	IEP	protein	TAIR	locus	2029491	TAIR	Publication	501742415|PMID	21509693	20110630
												-171.911	160.367	AGI_LocusCode	AT1G78070	AT1G78070	GO	9414	TAIR	NCBITaxon	3702	IEA	AGI_LocusCode	AT1G32640|AGI_LocusCode	AT2G22430|AGI_LocusCode	AT2G25180|AGI_LocusCode	AT2G38470|AGI_LocusCode	AT2G46680|AGI_LocusCode	AT3G16857|AGI_LocusCode	AT3G19290|AGI_LocusCode	AT4G27410|AGI_LocusCode	AT4G31920|AGI_LocusCode	AT4G34000|AGI_LocusCode	AT4G37790|AGI_LocusCode	AT5G67300	protein	TAIR	locus	2029486	TAIR	Publication	501796011|PMID	34562334	20211015
												-145.059	188.302	AGI_LocusCode	AT2G38760	AT2G38760	GO	9414	TAIR	NCBITaxon	3702	IEP	protein	TAIR	locus	2064217	TAIR	Publication	501718752|PMID	16531057	20100219
												-159.58	197.514	AGI_LocusCode	AT2G38750	AT2G38750	GO	9414	TAIR	NCBITaxon	3702	IEP	protein	TAIR	locus	2064222	TAIR	Publication	501718752|PMID	16531057	20100219
												-173.959	147.302	AGI_LocusCode	AT3G43790	GO	9414	TAIR	NCBITaxon	3702	IEA	AGI_LocusCode	AT4G37790	protein	TAIR	locus	2101109	TAIR	Publication	501796011|PMID	34562334	20211015
												-189.815	142.815	AGI_LocusCode	AT2G18210	AT2G18210	GO	9414	TAIR	NCBITaxon	3702	IEA	AGI_LocusCode	AT1G32640|AGI_LocusCode	AT2G22430|AGI_LocusCode	AT2G46680|AGI_LocusCode	AT4G27410|AGI_LocusCode	AT4G34000|AGI_LocusCode	AT4G37790|AGI_LocusCode	AT5G67300	protein	TAIR	locus	2062101	TAIR	Publication	501796011|PMID	34562334	20211015
												-169.868	166.697	AGI_LocusCode	AT5G44050	AT5G44050	GO	9414	TAIR	NCBITaxon	3702	IEA	AGI_LocusCode	AT1G32640|AGI_LocusCode	AT2G22430|AGI_LocusCode	AT2G46680|AGI_LocusCode	AT3G16857|AGI_LocusCode	AT3G19290|AGI_LocusCode	AT4G31920|AGI_LocusCode	AT4G34000|AGI_LocusCode	AT4G37790|AGI_LocusCode	AT5G67300	protein	TAIR	locus	2172477	TAIR	Publication	501796011|PMID	34562334	20211015
												-171.63	179.831	AGI_LocusCode	AT5G27930	AT5G27930	GO	9819	TAIR	NCBITaxon	3702	IMP	protein	TAIR	locus	2143325	TAIR	Publication	501773912|PMID	28011693	20170112
												-185.536	139.993	AGI_LocusCode	AT4G23450	ABA	Insensitive	RING	Protein	1	GO	9414	TAIR	NCBITaxon	3702	IMP	protein	TAIR	locus	2117909	TAIR	Publication	501740088|PMID	20884812	20110228
												-147.968	158.916	AGI_LocusCode	AT3G26170	AT3G26170	GO	9414	TAIR	NCBITaxon	3702	IEA	AGI_LocusCode	AT2G22430|AGI_LocusCode	AT4G27410|AGI_LocusCode	AT1G17280	protein	TAIR	locus	2093511	TAIR	Publication	501796011|PMID	34562334	20211015
												-157.4	179.768	AGI_LocusCode	AT1G07870	AT1G07870	GO	9414	TAIR	NCBITaxon	3702	IEA	AGI_LocusCode	AT3G16857|AGI_LocusCode	AT3G19290|AGI_LocusCode	AT4G27410|AGI_LocusCode	AT4G31920|AGI_LocusCode	AT4G34000|AGI_LocusCode	AT4G37790|AGI_LocusCode	AT5G67300	protein	TAIR	locus	2026535	TAIR	Publication	501796011|PMID	34562334	20211015
												-192.066	164.663	AGI_LocusCode	AT3G46620	RING	and	Domain	of	Unknown	Function	1117	1	GO	9414	TAIR	NCBITaxon	3702	IMP	protein	TAIR	locus	2075175	TAIR	Publication	501748067|PMID	22405823	20120416
												-165.315	138.155	AGI_LocusCode	AT2G31470	DROUGHT	TOLERANCE	REPRESSOR	GO	9414	TAIR	NCBITaxon	3702	IMP	protein	TAIR	locus	2061325	TAIR	Publication	501729013|PMID	18835996	20100528
												-165.315	138.155	AGI_LocusCode	AT2G31470	DROUGHT	TOLERANCE	REPRESSOR	GO	42631	UniProt	NCBITaxon	3702	IMP	protein	TAIR	locus	2061325	TAIR	Publication	501729013|PMID	18835996	20210331
												-182.792	167.882	AGI_LocusCode	AT3G56880	GO	9414	InterPro	NCBITaxon	3702	IEA	InterPro	IPR039830	protein	TAIR	locus	2103590	TAIR	AnalysisReference	501756966	20220628
												-182.792	167.882	AGI_LocusCode	AT3G56880	GO	9414	TAIR	NCBITaxon	3702	IEA	AGI_LocusCode	AT1G04400|AGI_LocusCode	AT2G22430|AGI_LocusCode	AT2G25180|AGI_LocusCode	AT2G38470|AGI_LocusCode	AT2G46680|AGI_LocusCode	AT3G16857|AGI_LocusCode	AT3G19290|AGI_LocusCode	AT4G27410|AGI_LocusCode	AT4G31920|AGI_LocusCode	AT4G34000|AGI_LocusCode	AT4G37790|AGI_LocusCode	AT5G67300	protein	TAIR	locus	2103590	TAIR	Publication	501796011|PMID	34562334	20211015
												-174.551	159.193	AGI_LocusCode	AT4G13110	AT4G13110	GO	9414	TAIR	NCBITaxon	3702	IEA	AGI_LocusCode	AT1G32640|AGI_LocusCode	AT2G22430|AGI_LocusCode	AT2G46680|AGI_LocusCode	AT3G15500|AGI_LocusCode	AT4G27410|AGI_LocusCode	AT4G34000|AGI_LocusCode	AT4G37790|AGI_LocusCode	AT5G67300	protein	TAIR	locus	2123231	TAIR	Publication	501796011|PMID	34562334	20211015
												-214.29	137.435	AGI_LocusCode	AT2G21180	AT2G21180	GO	9414	TAIR	NCBITaxon	3702	IEA	AGI_LocusCode	AT2G22430|AGI_LocusCode	AT3G19290|AGI_LocusCode	AT4G34000|AGI_LocusCode	AT4G37790|AGI_LocusCode	AT5G05410	protein	TAIR	locus	2047062	TAIR	Publication	501796011|PMID	34562334	20211015
												-161.342	153.566	AGI_LocusCode	AT2G41640	GO	9414	TAIR	NCBITaxon	3702	IEA	AGI_LocusCode	AT1G32640|AGI_LocusCode	AT2G22430|AGI_LocusCode	AT2G25180|AGI_LocusCode	AT2G38470|AGI_LocusCode	AT3G15500|AGI_LocusCode	AT3G16857|AGI_LocusCode	AT4G27410|AGI_LocusCode	AT4G31920|AGI_LocusCode	AT4G34000|AGI_LocusCode	AT5G67300	protein	TAIR	locus	2062709	TAIR	Publication	501796011|PMID	34562334	20211015
												-181.728	137.052	AGI_LocusCode	AT3G26090	AT3G26090	GO	9414	TAIR	NCBITaxon	3702	IMP	protein	TAIR	locus	2092180	TAIR	Publication	501719051|PMID	16714312	20060617
												-140.305	167.505	AGI_LocusCode	AT3G09960	AT3G09960	GO	9414	TAIR	NCBITaxon	3702	IEA	AGI_LocusCode	AT2G22430	protein	TAIR	locus	2100113	TAIR	Publication	501796011|PMID	34562334	20211015
												-167.056	130.708	AGI_LocusCode	AT1G24600	AT1G24600	GO	9414	TAIR	NCBITaxon	3702	IEA	AGI_LocusCode	AT3G16857|AGI_LocusCode	AT3G19290|AGI_LocusCode	AT4G31920|AGI_LocusCode	AT4G34000	protein	TAIR	locus	505006144	TAIR	Publication	501796011|PMID	34562334	20211015
												-104.871	221.578	AGI_LocusCode	AT3G09940	MONODEHYDROASCORBATE	REDUCTASE	3	GO	9414	TAIR	NCBITaxon	3702	IEP	protein	TAIR	locus	2100143	TAIR	Publication	501730187|PMID	19386380	20090518
												-157.568	156.605	AGI_LocusCode	AT5G37500	AT5G37500	GO	9414	TAIR	NCBITaxon	3702	IEP	protein	TAIR	locus	2169866	TAIR	Publication	501711491|PMID	14596925	20060518
												-178.27	154.685	AGI_LocusCode	AT4G13030	AT4G13030	GO	9414	TAIR	NCBITaxon	3702	IEA	AGI_LocusCode	AT4G27410|AGI_LocusCode	AT4G34000	protein	TAIR	locus	2123236	TAIR	Publication	501796011|PMID	34562334	20211015
												-109.96	254.286	AGI_LocusCode	AT4G13010	chloroplast	envelope	Quinone	Oxidoreductase	Homolog	GO	9414	TAIR	NCBITaxon	3702	IEA	AGI_LocusCode	AT2G22430|AGI_LocusCode	AT3G16857|AGI_LocusCode	AT3G19290|AGI_LocusCode	AT4G27410|AGI_LocusCode	AT4G31920|AGI_LocusCode	AT4G34000|AGI_LocusCode	AT5G67300	protein	TAIR	locus	2123206	TAIR	Publication	501796011|PMID	34562334	20211015
												-160.969	175.048	AGI_LocusCode	AT2G38000	GO	9414	TAIR	NCBITaxon	3702	IEA	AGI_LocusCode	AT1G32640|AGI_LocusCode	AT2G22430|AGI_LocusCode	AT2G25180|AGI_LocusCode	AT3G16857|AGI_LocusCode	AT3G19290|AGI_LocusCode	AT4G27410|AGI_LocusCode	AT4G31920|AGI_LocusCode	AT4G34000|AGI_LocusCode	AT4G37790|AGI_LocusCode	AT5G67300	protein	TAIR	locus	2065696	TAIR	Publication	501796011|PMID	34562334	20211015
												-186.08	147.241	AGI_LocusCode	AT1G17950	myb	domain	protein	52	GO	9414	UniProt	NCBITaxon	3702	IMP	protein	TAIR	locus	2030903	TAIR	Publication	501745915|PMID	21399993	20210331
												-167.612	189.751	AGI_LocusCode	AT1G17940	AT1G17940	GO	9414	TAIR	NCBITaxon	3702	IEA	AGI_LocusCode	AT1G32640|AGI_LocusCode	AT2G22430|AGI_LocusCode	AT2G46680|AGI_LocusCode	AT3G16857|AGI_LocusCode	AT3G19290|AGI_LocusCode	AT4G31920|AGI_LocusCode	AT4G37790|AGI_LocusCode	AT5G67300	protein	TAIR	locus	2030893	TAIR	Publication	501796011|PMID	34562334	20211015
														AGI_LocusCode	AT1G07645	AT1G07645	not	GO	9414	TAIR	NCBITaxon	3702	IEP	protein	TAIR	locus	1006230726	TAIR	Publication	501728739|PMID	18791196	20130201
												-149.614	201.044	AGI_LocusCode	AT5G10230	AT5G10230	GO	9414	TAIR	NCBITaxon	3702	IEP	protein	TAIR	locus	2184123	TAIR	Publication	501718752|PMID	16531057	20100219
												-150.604	193.726	AGI_LocusCode	AT5G10220	AT5G10220	GO	9414	TAIR	NCBITaxon	3702	IEP	protein	TAIR	locus	2184108	TAIR	Publication	501718752|PMID	16531057	20100219
												-195.836	153.275	AGI_LocusCode	AT5G57910	AT5G57910	GO	9414	TAIR	NCBITaxon	3702	IEA	AGI_LocusCode	AT4G27410|AGI_LocusCode	AT4G34000|AGI_LocusCode	AT5G67300|AGI_LocusCode	AT1G07000	protein	TAIR	locus	2174413	TAIR	Publication	501796011|PMID	34562334	20211015
												-178.01	167.331	AGI_LocusCode	AT5G24090	chitinase	A	GO	42631	TAIR	NCBITaxon	3702	IEP	protein	TAIR	locus	2178702	TAIR	Publication	501733247|PMID	19420714	20091027
												-192.85	149.578	AGI_LocusCode	AT5G24080	AT5G24080	GO	9414	TAIR	NCBITaxon	3702	IEA	AGI_LocusCode	AT1G32640|AGI_LocusCode	AT3G51920	protein	TAIR	locus	2178692	TAIR	Publication	501796011|PMID	34562334	20211015
												-170.524	148.494	AGI_LocusCode	AT5G24030	SLAC1	homologue	3	GO	9414	TAIR	NCBITaxon	3702	IEP	protein	TAIR	locus	2178722	TAIR	Publication	501770932|PMID	27397895	20160927
												-168.158	185.681	AGI_LocusCode	AT5G35735	AT5G35735	GO	9414	TAIR	NCBITaxon	3702	IEA	AGI_LocusCode	AT1G04400|AGI_LocusCode	AT2G22430|AGI_LocusCode	AT2G38470|AGI_LocusCode	AT2G46680|AGI_LocusCode	AT3G16857|AGI_LocusCode	AT3G19290|AGI_LocusCode	AT4G27410|AGI_LocusCode	AT4G31920|AGI_LocusCode	AT4G34000|AGI_LocusCode	AT4G37790|AGI_LocusCode	AT5G67300	protein	TAIR	locus	505006660	TAIR	Publication	501796011|PMID	34562334	20211015
												-178.617	174.191	AGI_LocusCode	AT5G07920	AT5G07920	GO	9414	TAIR	NCBITaxon	3702	IEA	AGI_LocusCode	AT1G32640|AGI_LocusCode	AT2G22430|AGI_LocusCode	AT2G46680|AGI_LocusCode	AT3G16857|AGI_LocusCode	AT3G19290|AGI_LocusCode	AT4G27410|AGI_LocusCode	AT4G31920|AGI_LocusCode	AT4G34000|AGI_LocusCode	AT4G37790|AGI_LocusCode	AT5G67300	protein	TAIR	locus	2142788	TAIR	Publication	501796011|PMID	34562334	20211015
												-185.157	152.142	AGI_LocusCode	AT1G04490	AT1G04490	GO	9414	TAIR	NCBITaxon	3702	IEA	AGI_LocusCode	AT4G37790	protein	TAIR	locus	2018299	TAIR	Publication	501796011|PMID	34562334	20211015
												-190.737	157.625	AGI_LocusCode	AT3G06760	DROUGHT	INDUCED	44660	GO	9414	TAIR	NCBITaxon	3702	IEA	AGI_LocusCode	AT1G32640|AGI_LocusCode	AT2G22430|AGI_LocusCode	AT2G25180|AGI_LocusCode	AT3G16857|AGI_LocusCode	AT3G19290|AGI_LocusCode	AT4G27410|AGI_LocusCode	AT4G31920|AGI_LocusCode	AT4G34000|AGI_LocusCode	AT4G37790	protein	TAIR	locus	2083363	TAIR	Publication	501796011|PMID	34562334	20211015
												-166.95	156.031	AGI_LocusCode	AT2G18690	AT2G18690	GO	9414	TAIR	NCBITaxon	3702	IEA	AGI_LocusCode	AT1G32640|AGI_LocusCode	AT2G22430|AGI_LocusCode	AT2G25180|AGI_LocusCode	AT2G38470|AGI_LocusCode	AT3G16857|AGI_LocusCode	AT3G19290|AGI_LocusCode	AT4G27410|AGI_LocusCode	AT4G31920|AGI_LocusCode	AT4G34000|AGI_LocusCode	AT4G37790|AGI_LocusCode	AT5G67300	protein	TAIR	locus	2054016	TAIR	Publication	501796011|PMID	34562334	20211015
												-112.561	220.369	AGI_LocusCode	AT3G53420	plasma	membrane	intrinsic	protein	2A	GO	9414	TAIR	NCBITaxon	3702	IEP	protein	TAIR	locus	2084031	TAIR	Publication	501717886|PMID	16235111	20060616
												-154.046	221.988	AGI_LocusCode	AT1G51200	AT1G51200	GO	9414	TAIR	NCBITaxon	3702	IEA	AGI_LocusCode	AT3G19290|AGI_LocusCode	AT4G27410|AGI_LocusCode	AT4G34000	protein	TAIR	locus	2008251	TAIR	Publication	501796011|PMID	34562334	20211015
												-155.673	162.454	AGI_LocusCode	AT5G64960	AT5G64960	GO	9414	TAIR	NCBITaxon	3702	IMP	protein	TAIR	locus	2177744	TAIR	Publication	501775785|PMID	28622431	20170922
												-165.629	161.232	AGI_LocusCode	AT3G53400	GO	9414	TAIR	NCBITaxon	3702	IEP	protein	TAIR	locus	2084021	TAIR	Publication	501797682|PMID	35128674	20220220
												-186.201	162.514	AGI_LocusCode	AT3G16857	AT3G16857	GO	9414	TAIR	NCBITaxon	3702	IEP	protein	TAIR	locus	2093668	TAIR	Publication	501768295|PMID	26884175	20160224
												-186.201	162.514	AGI_LocusCode	AT3G16857	AT3G16857	GO	9414	TAIR	NCBITaxon	3702	IGI	AGI_LocusCode	AT2G25180|AGI_LocusCode	AT4G31920	protein	TAIR	locus	2093668	TAIR	Publication	501768295|PMID	26884175	20160224
												-186.201	162.514	AGI_LocusCode	AT3G16857	AT3G16857	GO	9414	TAIR	NCBITaxon	3702	IGI	AGI_LocusCode	AT4G31920	protein	TAIR	locus	2093668	TAIR	Publication	501768295|PMID	26884175	20160224
												-186.201	162.514	AGI_LocusCode	AT3G16857	AT3G16857	GO	9414	TAIR	NCBITaxon	3702	IMP	protein	TAIR	locus	2093668	TAIR	Publication	501768295|PMID	26884175	20160224
												-176.875	176.396	AGI_LocusCode	AT3G16800	AT3G16800	GO	9819	TAIR	NCBITaxon	3702	IMP	protein	TAIR	locus	2086755	TAIR	Publication	501773912|PMID	28011693	20170112
												-181.381	152.924	AGI_LocusCode	AT1G61470	CCR4-associated	factor	1e	GO	9414	TAIR	NCBITaxon	3702	IEA	AGI_LocusCode	AT1G32640	protein	TAIR	locus	2197669	TAIR	Publication	501796011|PMID	34562334	20211015
												-200.577	162.566	AGI_LocusCode	AT2G01670	AT2G01670	GO	9414	TAIR	NCBITaxon	3702	IEA	AGI_LocusCode	AT1G32640|AGI_LocusCode	AT2G22430|AGI_LocusCode	AT2G46680|AGI_LocusCode	AT3G16857|AGI_LocusCode	AT4G27410|AGI_LocusCode	AT4G31920|AGI_LocusCode	AT4G34000|AGI_LocusCode	AT4G37790|AGI_LocusCode	AT5G67300	protein	TAIR	locus	2065440	TAIR	Publication	501796011|PMID	34562334	20211015
												-157.879	163.485	AGI_LocusCode	AT2G01667	AT2G01667	GO	9414	TAIR	NCBITaxon	3702	IEA	AGI_LocusCode	AT2G22430|AGI_LocusCode	AT3G19290|AGI_LocusCode	AT4G34000	protein	TAIR	locus	4515102786	TAIR	Publication	501796011|PMID	34562334	20211015
												-184.313	132.679	AGI_LocusCode	AT4G03820	AT4G03820	GO	9414	TAIR	NCBITaxon	3702	IEA	AGI_LocusCode	AT1G32640|AGI_LocusCode	AT1G33240|AGI_LocusCode	AT2G22430|AGI_LocusCode	AT2G46680|AGI_LocusCode	AT3G16857|AGI_LocusCode	AT3G19290|AGI_LocusCode	AT4G27410|AGI_LocusCode	AT4G34000|AGI_LocusCode	AT4G37790|AGI_LocusCode	AT5G67300|AGI_LocusCode	AT1G17280|AGI_LocusCode	AT3G17000	protein	TAIR	locus	2141481	TAIR	Publication	501796011|PMID	34562334	20211015
												-133.557	168.995	AGI_LocusCode	AT1G78380	glutathione	S-transferase	TAU	19	GO	42631	TAIR	NCBITaxon	3702	IEP	protein	TAIR	locus	2032100	TAIR	Publication	501682379|PMID	12207667	20060502
												-182.639	165.71	AGI_LocusCode	AT1G51140	FLOWERING	BHLH	3	GO	9414	UniProt	NCBITaxon	3702	IEP	protein	TAIR	locus	2026037	TAIR	Publication	501758679|PMID	24261563	20220628
												-182.639	165.71	AGI_LocusCode	AT1G51140	FLOWERING	BHLH	3	GO	9414	UniProt	NCBITaxon	3702	IMP	protein	TAIR	locus	2026037	TAIR	Publication	501758679|PMID	24261563	20220628
												-162.756	187.991	AGI_LocusCode	AT1G68090	annexin	5	GO	9414	TAIR	NCBITaxon	3702	IEP	protein	TAIR	locus	2200281	TAIR	Publication	501718752|PMID	16531057	20100219
														AGI_LocusCode	AT2G28740	histone	H4	GO	9414	TAIR	NCBITaxon	3702	IEP	protein	TAIR	locus	2053195	TAIR	Publication	501725136|PMID	18552355	20090209
												-127.52	181.186	AGI_LocusCode	AT3G63520	carotenoid	cleavage	dioxygenase	1	GO	9414	TAIR	NCBITaxon	3702	IEP	protein	TAIR	locus	2087418	TAIR	Publication	501675621	20041028
												-176.651	138.713	AGI_LocusCode	AT5G07700	myb	domain	protein	76	GO	9414	TAIR	NCBITaxon	3702	IEP	protein	TAIR	locus	2160349	TAIR	Publication	501752730|PMID	23144921	20130207
												-151.034	204.161	AGI_LocusCode	AT1G68010	AT1G68010	GO	42631	UniProt	NCBITaxon	3702	IEP	protein	TAIR	locus	2200231	TAIR	Publication	501733328|PMID	19529821	20210331
												-177.998	132.073	AGI_LocusCode	AT4G13990	GO	9414	TAIR	NCBITaxon	3702	IEA	AGI_LocusCode	AT1G33240|AGI_LocusCode	AT4G34000	protein	TAIR	locus	2129281	TAIR	Publication	501796011|PMID	34562334	20211015
												-170.404	133.987	AGI_LocusCode	AT5G17960	AT5G17960	GO	9414	TAIR	NCBITaxon	3702	IEP	protein	TAIR	locus	2161563	TAIR	Publication	501762814|PMID	25590629	20150210
												-169.767	150.039	AGI_LocusCode	AT1G78280	GO	9414	TAIR	NCBITaxon	3702	IEA	AGI_LocusCode	AT1G32640|AGI_LocusCode	AT3G16857|AGI_LocusCode	AT4G31920	protein	TAIR	locus	2032090	TAIR	Publication	501796011|PMID	34562334	20211015
												-148.385	163.167	AGI_LocusCode	AT3G57380	GO	9414	TAIR	NCBITaxon	3702	IEA	AGI_LocusCode	AT3G15500|AGI_LocusCode	AT4G27410|AGI_LocusCode	AT4G31920|AGI_LocusCode	AT4G34000	protein	TAIR	locus	2082598	TAIR	Publication	501796011|PMID	34562334	20211015
												-138.432	179.831	AGI_LocusCode	AT3G03870	AT3G03870	GO	9414	TAIR	NCBITaxon	3702	IEA	AGI_LocusCode	AT1G04400|AGI_LocusCode	AT2G22430|AGI_LocusCode	AT2G25180|AGI_LocusCode	AT2G38470|AGI_LocusCode	AT2G46680|AGI_LocusCode	AT3G16857|AGI_LocusCode	AT4G27410|AGI_LocusCode	AT4G31920|AGI_LocusCode	AT4G34000|AGI_LocusCode	AT4G37790	protein	TAIR	locus	2079424	TAIR	Publication	501796011|PMID	34562334	20211015
												-208.825	137.766	AGI_LocusCode	AT1G54160	nuclear	factor	Y,	subunit	A5	GO	9414	TAIR	NCBITaxon	3702	IMP	protein	TAIR	locus	2014375	TAIR	Publication	501727548|PMID	18682547	20080905
												-193.516	186.274	AGI_LocusCode	AT1G54120	AT1G54120	GO	9414	TAIR	NCBITaxon	3702	IEA	AGI_LocusCode	AT1G32640|AGI_LocusCode	AT2G22430|AGI_LocusCode	AT2G25180|AGI_LocusCode	AT2G46680|AGI_LocusCode	AT3G16857|AGI_LocusCode	AT4G27410|AGI_LocusCode	AT4G31920|AGI_LocusCode	AT4G34000|AGI_LocusCode	AT4G37790|AGI_LocusCode	AT5G67300	protein	TAIR	locus	2014425	TAIR	Publication	501796011|PMID	34562334	20211015
												-154.396	201.252	AGI_LocusCode	AT1G54100	AT1G54100	GO	9269	TAIR	NCBITaxon	3702	IEP	protein	TAIR	locus	2014380	TAIR	Publication	501720890|PMID	15830124	20070727
												-180.026	159.692	AGI_LocusCode	AT1G27730	salt	tolerance	zinc	finger	GO	9414	TAIR	NCBITaxon	3702	IEP	protein	TAIR	locus	2199246	TAIR	Publication	501712981|PMID	15333755	20060518
												-180.026	159.692	AGI_LocusCode	AT1G27730	salt	tolerance	zinc	finger	GO	9414	TAIR	NCBITaxon	3702	IMP	protein	TAIR	locus	2199246	TAIR	Publication	501712981|PMID	15333755	20060518
												-152.781	166.692	AGI_LocusCode	AT1G07240	AT1G07240	GO	9819	TAIR	NCBITaxon	3702	IMP	protein	TAIR	locus	2007342	TAIR	Publication	501763008|PMID	25713337	20151221
												-138.3	193.718	AGI_LocusCode	AT5G37070	AT5G37070	GO	9414	TAIR	NCBITaxon	3702	IEA	AGI_LocusCode	AT1G32640|AGI_LocusCode	AT3G19290|AGI_LocusCode	AT4G34000	protein	TAIR	locus	2166178	TAIR	Publication	501796011|PMID	34562334	20211015
												-143.52	167.288	AGI_LocusCode	AT1G74520	AT1G74520	GO	9414	TAIR	NCBITaxon	3702	IEP	protein	TAIR	locus	2019225	TAIR	Publication	501682038|PMID	12081371	20090128
												-186.219	193.25	AGI_LocusCode	AT3G19660	AT3G19660	GO	9414	TAIR	NCBITaxon	3702	IEA	AGI_LocusCode	AT4G31920	protein	TAIR	locus	2091156	TAIR	Publication	501796011|PMID	34562334	20211015
												-177.324	164.863	AGI_LocusCode	AT2G41070	AT2G41070	GO	9414	TAIR	NCBITaxon	3702	IMP	protein	TAIR	locus	2063275	TAIR	Publication	501790652|PMID	32690755	20200819
												-161.288	163.236	AGI_LocusCode	AT3G19600	AT3G19600	GO	9414	TAIR	NCBITaxon	3702	IMP	protein	TAIR	locus	2091221	TAIR	Publication	501741613|PMID	21231936	20110207
												-168.475	186.231	AGI_LocusCode	AT2G41010	calmodulin	(CAM)-binding	protein	of	25	kDa	GO	9414	TAIR	NCBITaxon	3702	IEP	protein	TAIR	locus	2063265	TAIR	Publication	501712253|PMID	15086802	20060607
												-148.727	162.568	AGI_LocusCode	AT5G50760	AT5G50760	GO	9414	TAIR	NCBITaxon	3702	IEA	AGI_LocusCode	AT1G32640|AGI_LocusCode	AT2G22430|AGI_LocusCode	AT4G31920	protein	TAIR	locus	2163310	TAIR	Publication	501796011|PMID	34562334	20211015
												-180.613	154.55	AGI_LocusCode	AT5G57480	AT5G57480	GO	9414	TAIR	NCBITaxon	3702	IEA	AGI_LocusCode	AT1G32640|AGI_LocusCode	AT3G19290|AGI_LocusCode	AT4G31920|AGI_LocusCode	AT4G34000|AGI_LocusCode	AT5G67300	protein	TAIR	locus	2174502	TAIR	Publication	501796011|PMID	34562334	20211015
												-158.267	164.948	AGI_LocusCode	AT5G50720	AT5G50720	GO	9414	TAIR	NCBITaxon	3702	IEP	protein	TAIR	locus	2163290	TAIR	Publication	501682038|PMID	12081371	20040430
												-190.781	190.09	AGI_LocusCode	AT1G07135	AT1G07135	GO	9414	TAIR	NCBITaxon	3702	IEA	AGI_LocusCode	AT1G32640|AGI_LocusCode	AT2G22430|AGI_LocusCode	AT3G16857|AGI_LocusCode	AT3G19290|AGI_LocusCode	AT4G31920|AGI_LocusCode	AT4G34000|AGI_LocusCode	AT5G67300	protein	TAIR	locus	505006106	TAIR	Publication	501796011|PMID	34562334	20211015
												-174.79	167.247	AGI_LocusCode	AT1G74430	myb	domain	protein	95	GO	9414	TAIR	NCBITaxon	3702	IEA	AGI_LocusCode	AT1G32640|AGI_LocusCode	AT2G22430|AGI_LocusCode	AT2G46680|AGI_LocusCode	AT3G16857|AGI_LocusCode	AT3G19290|AGI_LocusCode	AT4G27410|AGI_LocusCode	AT4G31920|AGI_LocusCode	AT4G34000|AGI_LocusCode	AT4G37790|AGI_LocusCode	AT5G67300	protein	TAIR	locus	2019125	TAIR	Publication	501796011|PMID	34562334	20211015
												-187.099	186.354	AGI_LocusCode	AT2G14610	AT2G14610	GO	9414	TAIR	NCBITaxon	3702	IEP	protein	TAIR	locus	2064294	TAIR	Publication	501752730|PMID	23144921	20130207
												-168.004	158.385	AGI_LocusCode	AT3G19580	zinc-finger	protein	2	GO	9414	TAIR	NCBITaxon	3702	IEP	protein	TAIR	locus	2091201	TAIR	Publication	436|PMID	10806347	20060518
												-183.156	167.798	AGI_LocusCode	AT1G17360	AT1G17360	GO	9414	TAIR	NCBITaxon	3702	IEA	AGI_LocusCode	AT5G67300	protein	TAIR	locus	2018789	TAIR	Publication	501796011|PMID	34562334	20211015
												-178.258	108.697	AGI_LocusCode	AT3G12833	AT3G12833	GO	9414	TAIR	NCBITaxon	3702	IEA	AGI_LocusCode	AT1G32640|AGI_LocusCode	AT2G25180|AGI_LocusCode	AT2G46680|AGI_LocusCode	AT3G16857|AGI_LocusCode	AT3G19290|AGI_LocusCode	AT4G27410|AGI_LocusCode	AT4G31920|AGI_LocusCode	AT4G34000|AGI_LocusCode	AT4G37790|AGI_LocusCode	AT5G67300	protein	TAIR	locus	6532565840	TAIR	Publication	501796011|PMID	34562334	20211015
												-180.957	158.858	AGI_LocusCode	AT2G28400	AT2G28400	GO	9414	TAIR	NCBITaxon	3702	IEA	AGI_LocusCode	AT1G32640|AGI_LocusCode	AT2G22430|AGI_LocusCode	AT4G27410|AGI_LocusCode	AT4G31920|AGI_LocusCode	AT4G37790	protein	TAIR	locus	2057542	TAIR	Publication	501796011|PMID	34562334	20211015
												-187.415	142.146	AGI_LocusCode	AT2G31990	GO	9414	TAIR	NCBITaxon	3702	IEA	AGI_LocusCode	AT1G32640|AGI_LocusCode	AT3G19290|AGI_LocusCode	AT4G27410|AGI_LocusCode	AT4G31920|AGI_LocusCode	AT4G34000	protein	TAIR	locus	2045527	TAIR	Publication	501796011|PMID	34562334	20211015
														AGI_LocusCode	AT2G31945	AT2G31945	GO	9414	TAIR	NCBITaxon	3702	IEA	AGI_LocusCode	AT3G15500	protein	TAIR	locus	505006283	TAIR	Publication	501796011|PMID	34562334	20211015
												-142.158	146.413	AGI_LocusCode	AT5G64430	AT5G64430	GO	9414	TAIR	NCBITaxon	3702	IEA	AGI_LocusCode	AT1G32640|AGI_LocusCode	AT2G22430|AGI_LocusCode	AT2G46680|AGI_LocusCode	AT3G15500|AGI_LocusCode	AT3G16857|AGI_LocusCode	AT3G19290|AGI_LocusCode	AT4G27410|AGI_LocusCode	AT4G31920|AGI_LocusCode	AT4G34000|AGI_LocusCode	AT4G37790|AGI_LocusCode	AT5G67300	protein	TAIR	locus	2179366	TAIR	Publication	501796011|PMID	34562334	20211015
												-120.46	251.631	AGI_LocusCode	AT2G21660	AT2G21660	GO	9414	UniProt	NCBITaxon	3702	IEP	protein	TAIR	locus	2049359	TAIR	Publication	501717944|PMID	16207746	20210331
												-143.876	201.642	AGI_LocusCode	AT2G21620	RESPONSIVE	TO	DESICCATION	2	GO	9269	TAIR	NCBITaxon	3702	IEP	protein	TAIR	locus	2049334	TAIR	Publication	501680435	20031024
												-174.714	159.307	AGI_LocusCode	AT2G28320	GO	9414	TAIR	NCBITaxon	3702	IEA	AGI_LocusCode	AT2G22430|AGI_LocusCode	AT2G46680|AGI_LocusCode	AT3G16857|AGI_LocusCode	AT4G31920|AGI_LocusCode	AT4G37790|AGI_LocusCode	AT1G28520	protein	TAIR	locus	2057547	TAIR	Publication	501796011|PMID	34562334	20211015
												-157.354	164.366	AGI_LocusCode	AT5G54165	AT5G54165	GO	9414	TAIR	NCBITaxon	3702	IEA	AGI_LocusCode	AT3G19290|AGI_LocusCode	AT4G31920	protein	TAIR	locus	4515103729	TAIR	Publication	501796011|PMID	34562334	20211015
												-179.339	152.869	AGI_LocusCode	AT2G31870	AT2G31870	GO	9414	TAIR	NCBITaxon	3702	IMP	protein	TAIR	locus	2045243	TAIR	Publication	501742102|PMID	21421372	20110429
												-138.631	186.516	AGI_LocusCode	AT4G13580	GO	9414	TAIR	NCBITaxon	3702	IEA	AGI_LocusCode	AT5G67300	protein	TAIR	locus	2140862	TAIR	Publication	501796011|PMID	34562334	20211015
												-147.36	229.081	AGI_LocusCode	AT1G71130	cytokinin	response	factor	8	GO	9414	TAIR	NCBITaxon	3702	IEA	AGI_LocusCode	AT1G12610|AGI_LocusCode	AT2G47190|AGI_LocusCode	AT3G16857	protein	TAIR	locus	2026301	TAIR	Publication	501796011|PMID	34562334	20211015
												-143.85	235.689	AGI_LocusCode	AT2G18050	AT2G18050	GO	9414	TAIR	NCBITaxon	3702	IEP	protein	TAIR	locus	2060984	TAIR	Publication	501725136|PMID	18552355	20080821
												-208.661	238.22	AGI_LocusCode	AT2G38530	lipid	transfer	protein	2	GO	9414	TAIR	NCBITaxon	3702	IEP	protein	TAIR	locus	2064107	TAIR	Publication	501738353|PMID	20667964	20101130
												-215.268	152.603	AGI_LocusCode	AT3G63060	EID1-like	3	GO	9414	TAIR	NCBITaxon	3702	IMP	protein	TAIR	locus	2099227	TAIR	Publication	501744855|PMID	21831845	20110927
												-148.059	192.731	AGI_LocusCode	AT1G44770	AT1G44770	GO	9414	TAIR	NCBITaxon	3702	IEA	AGI_LocusCode	AT2G22430|AGI_LocusCode	AT4G27410|AGI_LocusCode	AT4G37790	protein	TAIR	locus	2194829	TAIR	Publication	501796011|PMID	34562334	20211015
												-181.51	163.061	AGI_LocusCode	AT4G03260	Microtubule	Associated	Stress	Protein	1	GO	9819	TAIR	NCBITaxon	3702	IMP	protein	TAIR	locus	2125507	TAIR	Publication	501773912|PMID	28011693	20170112
												-158.308	161.199	AGI_LocusCode	AT4G23730	GO	9414	TAIR	NCBITaxon	3702	IEA	AGI_LocusCode	AT1G32640|AGI_LocusCode	AT2G22430|AGI_LocusCode	AT3G19290|AGI_LocusCode	AT4G27410|AGI_LocusCode	AT4G34000|AGI_LocusCode	AT4G37790|AGI_LocusCode	AT5G67300	protein	TAIR	locus	2128519	TAIR	Publication	501796011|PMID	34562334	20211015
												-151.438	184.771	AGI_LocusCode	AT3G46970	alpha-glucan	phosphorylase	2	GO	9414	TAIR	NCBITaxon	3702	IMP	protein	TAIR	locus	2075576	TAIR	Publication	501712724|PMID	15173560	20071018
												-212.48	144.665	AGI_LocusCode	AT2G21500	GO	9414	TAIR	NCBITaxon	3702	IEA	AGI_LocusCode	AT2G38470	protein	TAIR	locus	2050110	TAIR	Publication	501796011|PMID	34562334	20211015
												-165.524	162.371	AGI_LocusCode	AT3G46930	AT3G46930	GO	9414	TAIR	NCBITaxon	3702	IMP	protein	TAIR	locus	2102802	TAIR	Publication	501765420|PMID	26222830	20151130
												-170.083	180.685	AGI_LocusCode	AT5G10750	AT5G10750	GO	9414	TAIR	NCBITaxon	3702	IEA	AGI_LocusCode	AT1G32640|AGI_LocusCode	AT2G22430|AGI_LocusCode	AT2G46680|AGI_LocusCode	AT3G19290|AGI_LocusCode	AT4G27410|AGI_LocusCode	AT4G31920|AGI_LocusCode	AT4G34000|AGI_LocusCode	AT4G37790|AGI_LocusCode	AT5G67300	protein	TAIR	locus	2183705	TAIR	Publication	501796011|PMID	34562334	20211015
												-183.516	157.699	AGI_LocusCode	AT2G38470	AT2G38470	GO	9414	TAIR	NCBITaxon	3702	IEP	protein	TAIR	locus	2057212	TAIR	Publication	501728999|PMID	18839316	20090102
												-174.255	164.722	AGI_LocusCode	AT1G02730	cellulose	synthase-like	D5	GO	9414	TAIR	NCBITaxon	3702	IMP	protein	TAIR	locus	2024745	TAIR	Publication	501736649|PMID	20409003	20100528
												-160.869	178.35	AGI_LocusCode	AT5G20510	alfin-like	5	GO	9414	TAIR	NCBITaxon	3702	IEP	protein	TAIR	locus	2149867	TAIR	Publication	501762566|PMID	25619813	20150130
												-149.077	168.557	AGI_LocusCode	AT2G16990	GO	9414	TAIR	NCBITaxon	3702	IEA	AGI_LocusCode	AT4G34000	protein	TAIR	locus	2039450	TAIR	Publication	501796011|PMID	34562334	20211015
												-192.282	144.811	AGI_LocusCode	AT1G56280	drought-induced	19	GO	9414	TAIR	NCBITaxon	3702	IEP	protein	TAIR	locus	2011856	TAIR	Publication	4541|PMID	7823904	20030522
												-175.49	169.083	AGI_LocusCode	AT1G29670	GO	9414	TAIR	NCBITaxon	3702	IEA	AGI_LocusCode	AT2G22430|AGI_LocusCode	AT2G38470|AGI_LocusCode	AT3G16857|AGI_LocusCode	AT3G19290|AGI_LocusCode	AT4G31920|AGI_LocusCode	AT4G34000	protein	TAIR	locus	2013663	TAIR	Publication	501796011|PMID	34562334	20211015
												-175.219	183.839	AGI_LocusCode	AT5G12010	GO	9414	TAIR	NCBITaxon	3702	IEA	AGI_LocusCode	AT2G22430|AGI_LocusCode	AT2G25180|AGI_LocusCode	AT2G46680|AGI_LocusCode	AT3G16857|AGI_LocusCode	AT3G19290|AGI_LocusCode	AT4G27410|AGI_LocusCode	AT4G31920|AGI_LocusCode	AT4G34000|AGI_LocusCode	AT4G37790|AGI_LocusCode	AT5G67300	protein	TAIR	locus	2143104	TAIR	Publication	501796011|PMID	34562334	20211015
												-172.089	154.042	AGI_LocusCode	AT3G51730	AT3G51730	GO	9414	TAIR	NCBITaxon	3702	IEA	AGI_LocusCode	AT2G25180|AGI_LocusCode	AT2G46680|AGI_LocusCode	AT3G16857|AGI_LocusCode	AT4G27410|AGI_LocusCode	AT4G31920|AGI_LocusCode	AT4G34000|AGI_LocusCode	AT4G37790	protein	TAIR	locus	2098257	TAIR	Publication	501796011|PMID	34562334	20211015
												-146.974	261.416	AGI_LocusCode	AT3G48180	AT3G48180	GO	9414	TAIR	NCBITaxon	3702	IEA	AGI_LocusCode	AT2G38470|AGI_LocusCode	AT4G31920	protein	TAIR	locus	2100454	TAIR	Publication	501796011|PMID	34562334	20211015
												-144.398	210.481	AGI_LocusCode	AT3G48170	aldehyde	dehydrogenase	10A9	GO	9414	TAIR	NCBITaxon	3702	IEP	protein	TAIR	locus	2100449	TAIR	Publication	501740434|PMID	21053011	20110412
												-186.345	178.582	AGI_LocusCode	AT3G55390	AT3G55390	GO	9414	TAIR	NCBITaxon	3702	IEA	AGI_LocusCode	AT3G19290|AGI_LocusCode	AT4G27410|AGI_LocusCode	AT4G34000	protein	TAIR	locus	2099951	TAIR	Publication	501796011|PMID	34562334	20211015
												-135.812	176.228	AGI_LocusCode	AT1G09340	chloroplast	RNA	binding	GO	42631	UniProt	NCBITaxon	3702	IEP	protein	TAIR	locus	2203028	TAIR	Publication	501718851|PMID	16633814	20210331
												-222.171	118.771	AGI_LocusCode	AT1G76590	GO	9414	TAIR	NCBITaxon	3702	IEA	AGI_LocusCode	AT1G32640|AGI_LocusCode	AT2G22430|AGI_LocusCode	AT2G46680|AGI_LocusCode	AT3G16857|AGI_LocusCode	AT3G19290|AGI_LocusCode	AT4G27410|AGI_LocusCode	AT4G31920|AGI_LocusCode	AT4G34000|AGI_LocusCode	AT4G37790|AGI_LocusCode	AT5G67300	protein	TAIR	locus	2011721	TAIR	Publication	501796011|PMID	34562334	20211015
												-177.377	191.893	AGI_LocusCode	AT1G76640	AT1G76640	GO	9414	TAIR	NCBITaxon	3702	IEA	AGI_LocusCode	AT1G32640	protein	TAIR	locus	2030106	TAIR	Publication	501796011|PMID	34562334	20211015
												-168.902	174.438	AGI_LocusCode	AT3G18490	ASPARTIC	PROTEASE	IN	GUARD	CELL	1	GO	9414	TAIR	NCBITaxon	3702	IMP	protein	TAIR	locus	2095042	TAIR	Publication	501747071|PMID	22268147	20120330
												-176.605	138.849	AGI_LocusCode	AT1G12845	AT1G12845	GO	9414	TAIR	NCBITaxon	3702	IEA	AGI_LocusCode	AT2G22430|AGI_LocusCode	AT3G19290|AGI_LocusCode	AT4G31920|AGI_LocusCode	AT4G34000|AGI_LocusCode	AT4G37790	protein	TAIR	locus	505006119	TAIR	Publication	501796011|PMID	34562334	20211015
												-182.078	144.132	AGI_LocusCode	AT1G10410	AT1G10410	GO	9414	TAIR	NCBITaxon	3702	IEA	AGI_LocusCode	AT1G32640|AGI_LocusCode	AT2G22430|AGI_LocusCode	AT3G16857|AGI_LocusCode	AT3G19290|AGI_LocusCode	AT4G27410|AGI_LocusCode	AT4G31920|AGI_LocusCode	AT4G34000|AGI_LocusCode	AT4G37790|AGI_LocusCode	AT5G67300	protein	TAIR	locus	2012848	TAIR	Publication	501796011|PMID	34562334	20211015
												-164.027	156.9	AGI_LocusCode	AT3G61830	auxin	response	factor	18	GO	9414	TAIR	NCBITaxon	3702	IEA	AGI_LocusCode	AT3G56400|AGI_LocusCode	AT3G23050	protein	TAIR	locus	2076765	TAIR	Publication	501796011|PMID	34562334	20211015
												-136.468	188.045	AGI_LocusCode	AT3G55470	AT3G55470	GO	9414	TAIR	NCBITaxon	3702	IEA	AGI_LocusCode	AT4G31920	protein	TAIR	locus	2099946	TAIR	Publication	501796011|PMID	34562334	20211015
												-113.557	285.101	AGI_LocusCode	AT5G06760	AT5G06760	GO	9414	TAIR	NCBITaxon	3702	IMP	protein	TAIR	locus	2170239	TAIR	Publication	501738348|PMID	20668063	20110401
												-171.223	170.643	AGI_LocusCode	AT4G29920	SMAX1-like	4	GO	42631	TAIR	NCBITaxon	3702	IMP	protein	TAIR	locus	2123944	TAIR	Publication	501767049|PMID	26603028	20190515
												-157.925	178.441	AGI_LocusCode	AT1G23710	AT1G23710	GO	9414	TAIR	NCBITaxon	3702	IEA	AGI_LocusCode	AT1G04400|AGI_LocusCode	AT1G32640|AGI_LocusCode	AT2G22430|AGI_LocusCode	AT2G25180|AGI_LocusCode	AT2G38470|AGI_LocusCode	AT2G46680|AGI_LocusCode	AT3G16857|AGI_LocusCode	AT3G19290|AGI_LocusCode	AT4G27410|AGI_LocusCode	AT4G31920|AGI_LocusCode	AT4G34000|AGI_LocusCode	AT4G37790|AGI_LocusCode	AT5G67300	protein	TAIR	locus	2034893	TAIR	Publication	501796011|PMID	34562334	20211015
												-160.907	167.782	AGI_LocusCode	AT2G17480	MILDEW	RESISTANCE	LOCUS	O	8	GO	9414	TAIR	NCBITaxon	3702	IEA	AGI_LocusCode	AT2G22430|AGI_LocusCode	AT4G27410	protein	TAIR	locus	2053888	TAIR	Publication	501796011|PMID	34562334	20211015
												-169.554	174.311	AGI_LocusCode	AT1G70530	AT1G70530	GO	9414	TAIR	NCBITaxon	3702	IEA	AGI_LocusCode	AT2G25180|AGI_LocusCode	AT2G38470|AGI_LocusCode	AT3G16857|AGI_LocusCode	AT4G27410|AGI_LocusCode	AT4G31920|AGI_LocusCode	AT5G67300	protein	TAIR	locus	2026785	TAIR	Publication	501796011|PMID	34562334	20211015
												-176.041	168.049	AGI_LocusCode	AT1G77200	GO	9414	TAIR	NCBITaxon	3702	IEA	AGI_LocusCode	AT3G16857|AGI_LocusCode	AT3G19290|AGI_LocusCode	AT4G34000|AGI_LocusCode	AT5G67300	protein	TAIR	locus	2195985	TAIR	Publication	501796011|PMID	34562334	20211015
												-203.196	175.124	AGI_LocusCode	AT5G43260	GO	9414	TAIR	NCBITaxon	3702	IEA	AGI_LocusCode	AT1G32640|AGI_LocusCode	AT4G27410|AGI_LocusCode	AT4G34000	protein	TAIR	locus	2169243	TAIR	Publication	501796011|PMID	34562334	20211015
												-181.216	160.054	AGI_LocusCode	AT3G25880	GO	9414	TAIR	NCBITaxon	3702	IEA	AGI_LocusCode	AT4G31920	protein	TAIR	locus	2092095	TAIR	Publication	501796011|PMID	34562334	20211015
												-135.838	201.49	AGI_LocusCode	AT1G03130	photosystem	I	subunit	D-2	GO	9414	TAIR	NCBITaxon	3702	IEA	AGI_LocusCode	AT2G22430|AGI_LocusCode	AT3G16857|AGI_LocusCode	AT3G19290|AGI_LocusCode	AT4G31920|AGI_LocusCode	AT4G34000	protein	TAIR	locus	2007519	TAIR	Publication	501796011|PMID	34562334	20211015
												-141.055	202.715	AGI_LocusCode	AT3G52150	plastid-speci&#64257;c	ribosomal	protein	2	GO	9414	UniProt	NCBITaxon	3702	IEP	protein	TAIR	locus	2083810	TAIR	Publication	501757123|PMID	24220572	20210331
												-124.021	201.127	AGI_LocusCode	AT1G77120	alcohol	dehydrogenase	1	GO	9414	UniProt	NCBITaxon	3702	IEP	protein	TAIR	locus	2025237	TAIR	Publication	3855|PMID	8787023	20210331
												-124.021	201.127	AGI_LocusCode	AT1G77120	alcohol	dehydrogenase	1	GO	9414	UniProt	NCBITaxon	3702	IEP	protein	TAIR	locus	2025237	TAIR	Publication	2544|PMID	9611167	20210331
												-173.962	178.444	AGI_LocusCode	AT5G43180	AT5G43180	GO	9414	TAIR	NCBITaxon	3702	IEA	AGI_LocusCode	AT4G27410	protein	TAIR	locus	2156476	TAIR	Publication	501796011|PMID	34562334	20211015
												-233.485	175.206	AGI_LocusCode	AT3G15534	AT3G15534	GO	9414	TAIR	NCBITaxon	3702	IEA	AGI_LocusCode	AT1G32640|AGI_LocusCode	AT3G19290|AGI_LocusCode	AT4G27410|AGI_LocusCode	AT4G34000|AGI_LocusCode	AT4G37790|AGI_LocusCode	AT5G67300	protein	TAIR	locus	4515103075	TAIR	Publication	501796011|PMID	34562334	20211015
												-190.362	147.071	AGI_LocusCode	AT5G43140	AT5G43140	GO	9414	TAIR	NCBITaxon	3702	IEA	AGI_LocusCode	AT1G32640|AGI_LocusCode	AT2G22430|AGI_LocusCode	AT2G25180|AGI_LocusCode	AT3G16857|AGI_LocusCode	AT3G19290|AGI_LocusCode	AT4G27410|AGI_LocusCode	AT4G31920|AGI_LocusCode	AT4G34000|AGI_LocusCode	AT4G37790|AGI_LocusCode	AT5G67300	protein	TAIR	locus	2167816	TAIR	Publication	501796011|PMID	34562334	20211015
												-267.094	131.415	AGI_LocusCode	AT3G15518	AT3G15518	GO	9414	TAIR	NCBITaxon	3702	IEA	AGI_LocusCode	AT1G32640|AGI_LocusCode	AT2G22430|AGI_LocusCode	AT2G38470|AGI_LocusCode	AT3G15500|AGI_LocusCode	AT3G16857|AGI_LocusCode	AT4G31920	protein	TAIR	locus	4515103074	TAIR	Publication	501796011|PMID	34562334	20211015
												-166.212	178.911	AGI_LocusCode	AT5G06530	ATP-binding	cassette	G22	GO	9414	TAIR	NCBITaxon	3702	IMP	protein	TAIR	locus	2144133	TAIR	Publication	501742735|PMID	21575091	20110916
												-203.569	193.967	AGI_LocusCode	AT1G80610	AT1G80610	GO	9414	TAIR	NCBITaxon	3702	IEA	AGI_LocusCode	AT1G04400|AGI_LocusCode	AT1G32640|AGI_LocusCode	AT2G22430|AGI_LocusCode	AT3G16857|AGI_LocusCode	AT3G19290|AGI_LocusCode	AT4G27410|AGI_LocusCode	AT4G31920|AGI_LocusCode	AT4G34000|AGI_LocusCode	AT4G37790	protein	TAIR	locus	2198933	TAIR	Publication	501796011|PMID	34562334	20211015
												-135.077	181.381	AGI_LocusCode	AT1G03070	AT1G03070	GO	9414	TAIR	NCBITaxon	3702	IEA	AGI_LocusCode	AT2G22430|AGI_LocusCode	AT3G19290|AGI_LocusCode	AT4G34000|AGI_LocusCode	AT5G67300|AGI_LocusCode	AT1G17280	protein	TAIR	locus	2007509	TAIR	Publication	501796011|PMID	34562334	20211015
												-193.136	151.201	AGI_LocusCode	AT1G23550	AT1G23550	GO	9414	TAIR	NCBITaxon	3702	IEA	AGI_LocusCode	AT2G25180|AGI_LocusCode	AT3G19290|AGI_LocusCode	AT4G31920|AGI_LocusCode	AT4G34000	protein	TAIR	locus	2028879	TAIR	Publication	501796011|PMID	34562334	20211015
												-146.248	163.307	AGI_LocusCode	AT3G25760	allene	oxide	cyclase	1	GO	9269	TIGR	NCBITaxon	3702	IEP	protein	TAIR	locus	2085999	TAIR	Publication	4777|PMID	8075396	20030417
												-162.199	150.186	AGI_LocusCode	AT2G27500	GO	9414	TAIR	NCBITaxon	3702	IEA	AGI_LocusCode	AT1G32640|AGI_LocusCode	AT2G22430|AGI_LocusCode	AT2G25180|AGI_LocusCode	AT2G46680|AGI_LocusCode	AT3G15500|AGI_LocusCode	AT3G16857|AGI_LocusCode	AT3G19290|AGI_LocusCode	AT4G27410|AGI_LocusCode	AT4G31920|AGI_LocusCode	AT4G34000|AGI_LocusCode	AT4G37790|AGI_LocusCode	AT5G67300	protein	TAIR	locus	2038583	TAIR	Publication	501796011|PMID	34562334	20211015
												-161.834	177.663	AGI_LocusCode	AT4G39730	PLAT	domain	protein	1	GO	9414	UniProt	NCBITaxon	3702	IMP	protein	TAIR	locus	2135217	TAIR	Publication	501762053|PMID	25396746	20210331
												-165.952	166.75	AGI_LocusCode	AT5G63375	AT5G63375	GO	9414	TAIR	NCBITaxon	3702	IEA	AGI_LocusCode	AT2G22430|AGI_LocusCode	AT2G46680|AGI_LocusCode	AT3G16857|AGI_LocusCode	AT4G37790	protein	TAIR	locus	6532565119	TAIR	Publication	501796011|PMID	34562334	20211015
												-33.2737	265.441	AGI_LocusCode	AT4G19200	AT4G19200	GO	9414	TAIR	NCBITaxon	3702	IEA	AGI_LocusCode	AT4G27410	protein	TAIR	locus	2134751	TAIR	Publication	501796011|PMID	34562334	20211015
												-186.388	189.015	AGI_LocusCode	AT5G26770	GO	9414	TAIR	NCBITaxon	3702	IEA	AGI_LocusCode	AT2G22430|AGI_LocusCode	AT3G19290|AGI_LocusCode	AT4G27410|AGI_LocusCode	AT4G34000	protein	TAIR	locus	2148448	TAIR	Publication	501796011|PMID	34562334	20211015
												-167.949	165.129	AGI_LocusCode	AT4G22780	AT4G22780	GO	9414	TAIR	NCBITaxon	3702	IEA	AGI_LocusCode	AT1G32640|AGI_LocusCode	AT2G22430|AGI_LocusCode	AT2G25180|AGI_LocusCode	AT2G38470|AGI_LocusCode	AT3G16857|AGI_LocusCode	AT3G19290|AGI_LocusCode	AT4G27410|AGI_LocusCode	AT4G31920|AGI_LocusCode	AT4G34000|AGI_LocusCode	AT4G37790|AGI_LocusCode	AT5G67300	protein	TAIR	locus	2132609	TAIR	Publication	501796011|PMID	34562334	20211015
												-159.958	176.036	AGI_LocusCode	AT4G22770	AT4G22770	GO	9414	TAIR	NCBITaxon	3702	IEA	AGI_LocusCode	AT1G32640|AGI_LocusCode	AT2G22430|AGI_LocusCode	AT3G16857|AGI_LocusCode	AT4G27410|AGI_LocusCode	AT4G31920|AGI_LocusCode	AT4G34000|AGI_LocusCode	AT4G37790|AGI_LocusCode	AT5G67300	protein	TAIR	locus	2132599	TAIR	Publication	501796011|PMID	34562334	20211015
												-165.426	141.213	AGI_LocusCode	AT3G14280	AT3G14280	GO	9414	TAIR	NCBITaxon	3702	IEA	AGI_LocusCode	AT2G22430|AGI_LocusCode	AT2G38470|AGI_LocusCode	AT2G46680|AGI_LocusCode	AT3G19290|AGI_LocusCode	AT4G27410|AGI_LocusCode	AT4G34000|AGI_LocusCode	AT4G37790|AGI_LocusCode	AT5G67300	protein	TAIR	locus	2091060	TAIR	Publication	501796011|PMID	34562334	20211015
												-157.23	161.138	AGI_LocusCode	AT4G02280	sucrose	synthase	3	GO	9414	UniProt	NCBITaxon	3702	IEP	protein	TAIR	locus	2137829	TAIR	Publication	501711748|PMID	14739263	20210331
												-188.547	133.903	AGI_LocusCode	AT5G06230	GO	9414	TAIR	NCBITaxon	3702	IEA	AGI_LocusCode	AT2G38470	protein	TAIR	locus	2160717	TAIR	Publication	501796011|PMID	34562334	20211015
												-164.557	160.713	AGI_LocusCode	AT4G22710	AT4G22710	GO	9414	TAIR	NCBITaxon	3702	IEA	AGI_LocusCode	AT2G22430	protein	TAIR	locus	2132614	TAIR	Publication	501796011|PMID	34562334	20211015
												-164.628	179.439	AGI_LocusCode	AT4G29440	AT4G29440	GO	9414	TAIR	NCBITaxon	3702	IEA	AGI_LocusCode	AT2G22430|AGI_LocusCode	AT2G46680|AGI_LocusCode	AT3G19290|AGI_LocusCode	AT4G34000|AGI_LocusCode	AT4G37790|AGI_LocusCode	AT5G67300	protein	TAIR	locus	2118334	TAIR	Publication	501796011|PMID	34562334	20211015
												-163.892	169.102	AGI_LocusCode	AT3G04010	GO	9414	TAIR	NCBITaxon	3702	IEA	AGI_LocusCode	AT1G32640|AGI_LocusCode	AT2G22430|AGI_LocusCode	AT2G46680|AGI_LocusCode	AT4G27410|AGI_LocusCode	AT4G31920|AGI_LocusCode	AT4G34000|AGI_LocusCode	AT4G37790|AGI_LocusCode	AT5G67300	protein	TAIR	locus	2095923	TAIR	Publication	501796011|PMID	34562334	20211015
												-170.65	131.636	AGI_LocusCode	AT4G02200	DROUGHT	INDUCED	LIKE9-5	GO	9414	TAIR	NCBITaxon	3702	IEA	AGI_LocusCode	AT3G16857|AGI_LocusCode	AT5G67300	protein	TAIR	locus	2137819	TAIR	Publication	501796011|PMID	34562334	20211015
												-170.408	168.506	AGI_LocusCode	AT5G53030	AT5G53030	GO	9414	TAIR	NCBITaxon	3702	IEA	AGI_LocusCode	AT2G38470	protein	TAIR	locus	2168407	TAIR	Publication	501796011|PMID	34562334	20211015
												-109.31	123.958	AGI_LocusCode	AT5G53590	AT5G53590	GO	9414	TAIR	NCBITaxon	3702	IEA	AGI_LocusCode	AT1G32640|AGI_LocusCode	AT3G16857|AGI_LocusCode	AT4G27410|AGI_LocusCode	AT4G31920	protein	TAIR	locus	2168611	TAIR	Publication	501796011|PMID	34562334	20211015
												-184.695	166.352	AGI_LocusCode	AT2G30720	GO	9414	TAIR	NCBITaxon	3702	IEA	AGI_LocusCode	AT1G32640|AGI_LocusCode	AT4G27410|AGI_LocusCode	AT4G34000|AGI_LocusCode	AT5G67300	protein	TAIR	locus	2054487	TAIR	Publication	501796011|PMID	34562334	20211015
														AGI_LocusCode	AT5G36907	AT5G36907	GO	9414	TAIR	NCBITaxon	3702	IEA	AGI_LocusCode	AT1G32640|AGI_LocusCode	AT2G22430|AGI_LocusCode	AT2G25180|AGI_LocusCode	AT2G38470|AGI_LocusCode	AT2G46680|AGI_LocusCode	AT3G16857|AGI_LocusCode	AT3G19290|AGI_LocusCode	AT4G27410|AGI_LocusCode	AT4G31920|AGI_LocusCode	AT4G34000|AGI_LocusCode	AT4G37790|AGI_LocusCode	AT5G67300	protein	TAIR	locus	6532564287	TAIR	Publication	501796011|PMID	34562334	20211015
												-166.869	163.633	AGI_LocusCode	AT4G32920	AT4G32920	GO	9414	TAIR	NCBITaxon	3702	IEA	AGI_LocusCode	AT2G22430|AGI_LocusCode	AT3G19290|AGI_LocusCode	AT4G34000|AGI_LocusCode	AT4G37790	protein	TAIR	locus	2123762	TAIR	Publication	501796011|PMID	34562334	20211015
												-173.682	150.943	AGI_LocusCode	AT4G12410	AT4G12410	GO	9414	TAIR	NCBITaxon	3702	IEA	AGI_LocusCode	AT2G22430|AGI_LocusCode	AT3G19290|AGI_LocusCode	AT4G27410|AGI_LocusCode	AT4G31920|AGI_LocusCode	AT4G34000	protein	TAIR	locus	2139124	TAIR	Publication	501796011|PMID	34562334	20211015
												-140.686	157.176	AGI_LocusCode	AT3G14320	Arabidopsis	T����xicos	en	Levadura	61	GO	42631	TAIR	NCBITaxon	3702	IMP	protein	TAIR	locus	2090980	TAIR	Publication	501789857|PMID	32499110	20200629
												-166.217	154.522	AGI_LocusCode	AT4G22690	AT4G22690	GO	9414	TAIR	NCBITaxon	3702	IEA	AGI_LocusCode	AT1G27730|AGI_LocusCode	AT2G22430|AGI_LocusCode	AT2G25180|AGI_LocusCode	AT2G46680|AGI_LocusCode	AT3G16857|AGI_LocusCode	AT4G31920|AGI_LocusCode	AT4G34000|AGI_LocusCode	AT4G37790	protein	TAIR	locus	2132594	TAIR	Publication	501796011|PMID	34562334	20211015
												-163.004	150.512	AGI_LocusCode	AT3G14360	Oil	body	lipase	1	GO	9414	TAIR	NCBITaxon	3702	IEA	AGI_LocusCode	AT1G32640|AGI_LocusCode	AT3G16857|AGI_LocusCode	AT3G19290|AGI_LocusCode	AT4G34000	protein	TAIR	locus	2091025	TAIR	Publication	501796011|PMID	34562334	20211015
												-165.431	186.029	AGI_LocusCode	AT1G43650	Usually	multiple	acids	move	in	and	out	Transporters	22	GO	9414	TAIR	NCBITaxon	3702	IEA	AGI_LocusCode	AT1G32640|AGI_LocusCode	AT4G34000|AGI_LocusCode	AT4G37790|AGI_LocusCode	AT5G67300	protein	TAIR	locus	2031144	TAIR	Publication	501796011|PMID	34562334	20211015
												-183.919	150.956	AGI_LocusCode	AT4G22620	AT4G22620	GO	9414	TAIR	NCBITaxon	3702	IEA	AGI_LocusCode	AT3G16857|AGI_LocusCode	AT4G31920	protein	TAIR	locus	2127555	TAIR	Publication	501796011|PMID	34562334	20211015
												-174.377	158.139	AGI_LocusCode	AT4G22610	AT4G22610	GO	9414	TAIR	NCBITaxon	3702	IEA	AGI_LocusCode	AT1G32640|AGI_LocusCode	AT3G16857|AGI_LocusCode	AT4G31920|AGI_LocusCode	AT4G34000	protein	TAIR	locus	2127540	TAIR	Publication	501796011|PMID	34562334	20211015
												-157.437	184.801	AGI_LocusCode	AT5G16370	acyl	activating	enzyme	5	GO	9414	TAIR	NCBITaxon	3702	IEA	AGI_LocusCode	AT1G32640|AGI_LocusCode	AT2G22430|AGI_LocusCode	AT2G25180|AGI_LocusCode	AT2G46680|AGI_LocusCode	AT3G15500|AGI_LocusCode	AT3G16857|AGI_LocusCode	AT3G19290|AGI_LocusCode	AT4G27410|AGI_LocusCode	AT4G31920|AGI_LocusCode	AT4G34000|AGI_LocusCode	AT4G37790|AGI_LocusCode	AT5G67300	protein	TAIR	locus	2171402	TAIR	Publication	501796011|PMID	34562334	20211015
												-144.481	186.463	AGI_LocusCode	AT5G16360	AT5G16360	GO	9414	TAIR	NCBITaxon	3702	IEA	AGI_LocusCode	AT1G32640|AGI_LocusCode	AT3G15500	protein	TAIR	locus	2171387	TAIR	Publication	501796011|PMID	34562334	20211015
												-183.421	154.011	AGI_LocusCode	AT4G39580	AT4G39580	GO	9414	TAIR	NCBITaxon	3702	IEA	AGI_LocusCode	AT2G22430|AGI_LocusCode	AT2G38470|AGI_LocusCode	AT4G27410	protein	TAIR	locus	2122501	TAIR	Publication	501796011|PMID	34562334	20211015
												-166.944	185.744	AGI_LocusCode	AT2G40880	cystatin	A	GO	9414	TAIR	NCBITaxon	3702	IMP	protein	TAIR	locus	2058515	TAIR	Publication	501725213|PMID	18523728	20130205
												-140.199	188.189	AGI_LocusCode	AT3G14440	nine-cis-epoxycarotenoid	dioxygenase	3	GO	9414	TAIR	NCBITaxon	3702	IMP	protein	TAIR	locus	2091652	TAIR	Publication	501680110|PMID	11532178	20050706
												-178.101	125.692	AGI_LocusCode	AT1G80160	glyoxylase	I	7	GO	9414	TAIR	NCBITaxon	3702	IEA	AGI_LocusCode	AT3G15500|AGI_LocusCode	AT4G27410	protein	TAIR	locus	2016254	TAIR	Publication	501796011|PMID	34562334	20211015
												-143.501	214.513	AGI_LocusCode	AT5G63980	AT5G63980	GO	9414	TAIR	NCBITaxon	3702	IMP	protein	TAIR	locus	2160826	TAIR	Publication	501680589|PMID	11485991	20130205
												-143.501	214.513	AGI_LocusCode	AT5G63980	AT5G63980	GO	9414	TAIR	NCBITaxon	3702	IMP	protein	TAIR	locus	2160826	TAIR	Publication	501729487|PMID	19170934	20090212
												-165.52	208.728	AGI_LocusCode	AT4G02090	AT4G02090	GO	9414	TAIR	NCBITaxon	3702	IEA	AGI_LocusCode	AT1G32640|AGI_LocusCode	AT2G22430|AGI_LocusCode	AT4G31920|AGI_LocusCode	AT4G37790	protein	TAIR	locus	2132173	TAIR	Publication	501796011|PMID	34562334	20211015
												-180.178	161.785	AGI_LocusCode	AT5G60680	AT5G60680	GO	9414	TAIR	NCBITaxon	3702	IEA	AGI_LocusCode	AT1G04400|AGI_LocusCode	AT1G32640|AGI_LocusCode	AT2G22430|AGI_LocusCode	AT2G25180|AGI_LocusCode	AT2G46680|AGI_LocusCode	AT3G16857|AGI_LocusCode	AT3G19290|AGI_LocusCode	AT4G27410|AGI_LocusCode	AT4G31920|AGI_LocusCode	AT4G34000|AGI_LocusCode	AT4G37790|AGI_LocusCode	AT5G67300	protein	TAIR	locus	2175846	TAIR	Publication	501796011|PMID	34562334	20211015
												-161.216	186.129	AGI_LocusCode	AT5G60630	AT5G60630	GO	9414	TAIR	NCBITaxon	3702	IEA	AGI_LocusCode	AT3G16857|AGI_LocusCode	AT3G19290|AGI_LocusCode	AT4G34000|AGI_LocusCode	AT5G67300	protein	TAIR	locus	2175801	TAIR	Publication	501796011|PMID	34562334	20211015
												-169.269	177.521	AGI_LocusCode	AT5G67340	AT5G67340	GO	9414	TAIR	NCBITaxon	3702	IEA	AGI_LocusCode	AT1G32640|AGI_LocusCode	AT3G16857|AGI_LocusCode	AT4G31920	protein	TAIR	locus	2158252	TAIR	Publication	501796011|PMID	34562334	20211015
												-177.97	171.546	AGI_LocusCode	AT5G67310	AT5G67310	GO	9414	TAIR	NCBITaxon	3702	IEA	AGI_LocusCode	AT1G04400|AGI_LocusCode	AT2G25180|AGI_LocusCode	AT4G34000	protein	TAIR	locus	2158222	TAIR	Publication	501796011|PMID	34562334	20211015
												-188.475	168.951	AGI_LocusCode	AT5G03553	AT5G03553	GO	9414	TAIR	NCBITaxon	3702	IEA	AGI_LocusCode	AT1G32640|AGI_LocusCode	AT3G16857|AGI_LocusCode	AT4G31920	protein	TAIR	locus	6532566789	TAIR	Publication	501796011|PMID	34562334	20211015
												-182.564	156.649	AGI_LocusCode	AT5G67300	myb	domain	protein	r1	GO	9414	TAIR	NCBITaxon	3702	IEP	protein	TAIR	locus	2158212	TAIR	Publication	501725136|PMID	18552355	20080821
												-165.553	188.901	AGI_LocusCode	AT2G04050	AT2G04050	GO	9414	TAIR	NCBITaxon	3702	IEA	AGI_LocusCode	AT3G16857|AGI_LocusCode	AT4G31920	protein	TAIR	locus	2050180	TAIR	Publication	501796011|PMID	34562334	20211015
												-150.385	176.065	AGI_LocusCode	AT2G04030	GO	9414	TAIR	NCBITaxon	3702	IMP	protein	TAIR	locus	2049651	TAIR	Publication	501729549|PMID	19148673	20090227
												-198.815	137.492	AGI_LocusCode	AT5G50361	AT5G50361	GO	9414	TAIR	NCBITaxon	3702	IEA	AGI_LocusCode	AT1G32640|AGI_LocusCode	AT2G22430|AGI_LocusCode	AT3G16857|AGI_LocusCode	AT4G31920	protein	TAIR	locus	4515103713	TAIR	Publication	501796011|PMID	34562334	20211015
												-156.099	207.167	AGI_LocusCode	AT5G13780	N-terminal	acetyltransferase	10	GO	9414	TAIR	NCBITaxon	3702	IMP	protein	TAIR	locus	2177120	TAIR	Publication	501765503|PMID	26184543	20160616
												-170.038	190.657	AGI_LocusCode	AT5G57050	ABA	INSENSITIVE	2	GO	9414	TAIR	NCBITaxon	3702	IMP	protein	TAIR	locus	2164610	TAIR	Publication	501714902|PMID	15599761	20060617
												-176.581	146.525	AGI_LocusCode	AT1G27200	GO	9414	TAIR	NCBITaxon	3702	IEA	AGI_LocusCode	AT1G32640|AGI_LocusCode	AT2G22430|AGI_LocusCode	AT2G46680|AGI_LocusCode	AT3G16857|AGI_LocusCode	AT3G19290|AGI_LocusCode	AT4G27410|AGI_LocusCode	AT4G31920|AGI_LocusCode	AT4G34000|AGI_LocusCode	AT4G37790|AGI_LocusCode	AT5G67300	protein	TAIR	locus	2205829	TAIR	Publication	501796011|PMID	34562334	20211015
												-158.797	179.379	AGI_LocusCode	AT5G13750	zinc	induced	facilitator-like	1	GO	9414	TAIR	NCBITaxon	3702	IMP	protein	TAIR	gene	1009022439	TAIR	Publication	501753889|PMID	23524662	20130328
												-164.399	131.805	AGI_LocusCode	AT2G14290	AT2G14290	GO	9414	TAIR	NCBITaxon	3702	IEA	AGI_LocusCode	AT1G32640	protein	TAIR	locus	2058053	TAIR	Publication	501796011|PMID	34562334	20211015
												-155.779	175.276	AGI_LocusCode	AT2G14260	AT2G14260	GO	9414	TAIR	NCBITaxon	3702	IEP	protein	TAIR	locus	2058083	TAIR	Publication	501795844|PMID	34460901	20211228
												-176.102	141.845	AGI_LocusCode	AT1G10280	GO	9414	TAIR	NCBITaxon	3702	IEA	AGI_LocusCode	AT3G19290|AGI_LocusCode	AT4G31920|AGI_LocusCode	AT4G34000	protein	TAIR	locus	2012748	TAIR	Publication	501796011|PMID	34562334	20211015
												-140.223	188.45	AGI_LocusCode	AT3G17000	AT3G17000	GO	42631	TAIR	NCBITaxon	3702	IGI	AGI_LocusCode	AT5G50430|AGI_LocusCode	AT3G17000|AGI_LocusCode	AT1G17280	protein	TAIR	locus	2086067	TAIR	Publication	501781155|PMID	30193177	20181031
												-164.634	158.723	AGI_LocusCode	AT1G30700	AT1G30700	GO	9414	TAIR	NCBITaxon	3702	IEA	AGI_LocusCode	AT2G25180|AGI_LocusCode	AT2G38470|AGI_LocusCode	AT3G16857|AGI_LocusCode	AT4G27410|AGI_LocusCode	AT4G31920|AGI_LocusCode	AT5G67300	protein	TAIR	locus	2204604	TAIR	Publication	501796011|PMID	34562334	20211015
												-110.162	223.4	AGI_LocusCode	AT5G23950	AT5G23950	GO	9414	TAIR	NCBITaxon	3702	IEA	AGI_LocusCode	AT4G27410|AGI_LocusCode	AT4G31920|AGI_LocusCode	AT4G34000|AGI_LocusCode	AT5G67300	protein	TAIR	locus	2172828	TAIR	Publication	501796011|PMID	34562334	20211015
												-137.411	182.982	AGI_LocusCode	AT5G40010	AAA-ATPase	1	GO	9414	UniProt	NCBITaxon	3702	IEP	protein	TAIR	locus	2178067	TAIR	Publication	501741946|PMID	21359673	20210331
												-85.7962	216.146	AGI_LocusCode	AT1G20450	EARLY	RESPONSIVE	TO	DEHYDRATION	10	GO	9414	TAIR	NCBITaxon	3702	IMP	protein	TAIR	locus	2034369	TAIR	Publication	501736017|PMID	20054552	20100603
												-85.7962	216.146	AGI_LocusCode	AT1G20450	EARLY	RESPONSIVE	TO	DEHYDRATION	10	GO	9414	TAIR	NCBITaxon	3702	IEP	protein	TAIR	locus	2034369	TAIR	Publication	4932|PMID	8069491	20060518
												-71	222.951	AGI_LocusCode	AT1G20440	AT1G20440	GO	9414	TAIR	NCBITaxon	3702	IMP	protein	TAIR	locus	2034376	TAIR	Publication	1546145|PMID	11779861	20060518
												-169.688	183.675	AGI_LocusCode	AT1G27150	AT1G27150	GO	9414	TAIR	NCBITaxon	3702	IEA	AGI_LocusCode	AT2G46680	protein	TAIR	locus	2205809	TAIR	Publication	501796011|PMID	34562334	20211015
												-148.533	189.112	AGI_LocusCode	AT3G29320	alpha-glucan	phosphorylase	1	GO	9414	TAIR	NCBITaxon	3702	IMP	protein	TAIR	locus	2093787	TAIR	Publication	501712724|PMID	15173560	20071018
												-179.426	168.231	AGI_LocusCode	AT1G27100	AT1G27100	GO	9414	TAIR	NCBITaxon	3702	IEA	AGI_LocusCode	AT1G32640|AGI_LocusCode	AT2G22430|AGI_LocusCode	AT2G25180|AGI_LocusCode	AT2G46680|AGI_LocusCode	AT3G15500|AGI_LocusCode	AT3G16857|AGI_LocusCode	AT3G19290|AGI_LocusCode	AT4G27410|AGI_LocusCode	AT4G31920|AGI_LocusCode	AT4G34000|AGI_LocusCode	AT4G37790|AGI_LocusCode	AT5G67300	protein	TAIR	locus	2205744	TAIR	Publication	501796011|PMID	34562334	20211015
												-153.099	190.045	AGI_LocusCode	AT1G80300	AT1G80300	GO	9414	TAIR	NCBITaxon	3702	IEA	AGI_LocusCode	AT1G32640|AGI_LocusCode	AT1G17280|AGI_LocusCode	AT3G17000	protein	TAIR	locus	2034235	TAIR	Publication	501796011|PMID	34562334	20211015
												-154.059	174.972	AGI_LocusCode	AT2G34610	AT2G34610	GO	9414	TAIR	NCBITaxon	3702	IEA	AGI_LocusCode	AT2G22430|AGI_LocusCode	AT2G25180|AGI_LocusCode	AT2G46680|AGI_LocusCode	AT3G16857|AGI_LocusCode	AT3G19290|AGI_LocusCode	AT4G27410|AGI_LocusCode	AT4G31920|AGI_LocusCode	AT4G34000|AGI_LocusCode	AT4G37790|AGI_LocusCode	AT5G67300	protein	TAIR	locus	2062335	TAIR	Publication	501796011|PMID	34562334	20211015
												-163.957	197.582	AGI_LocusCode	AT5G67190	DREB	and	EAR	motif	protein	2	GO	9414	TAIR	NCBITaxon	3702	IEA	AGI_LocusCode	AT1G32640|AGI_LocusCode	AT2G22430|AGI_LocusCode	AT2G25180|AGI_LocusCode	AT2G46680|AGI_LocusCode	AT3G16857|AGI_LocusCode	AT3G19290|AGI_LocusCode	AT4G27410|AGI_LocusCode	AT4G31920|AGI_LocusCode	AT4G34000|AGI_LocusCode	AT4G37790|AGI_LocusCode	AT5G67300	protein	TAIR	locus	2155498	TAIR	Publication	501796011|PMID	34562334	20211015
												-186.335	181.257	AGI_LocusCode	AT1G10140	AT1G10140	GO	9414	TAIR	NCBITaxon	3702	IEA	AGI_LocusCode	AT1G32640|AGI_LocusCode	AT2G22430|AGI_LocusCode	AT2G25180|AGI_LocusCode	AT2G38470|AGI_LocusCode	AT2G46680|AGI_LocusCode	AT3G16857|AGI_LocusCode	AT4G27410|AGI_LocusCode	AT4G31920|AGI_LocusCode	AT4G34000|AGI_LocusCode	AT4G37790|AGI_LocusCode	AT5G67300	protein	TAIR	locus	2012833	TAIR	Publication	501796011|PMID	34562334	20211015
												-176.342	161.998	AGI_LocusCode	AT5G60410	SAP	AND	MIZ1	DOMAIN-	CONTAINING	LIGASE1	GO	9414	UniProt	NCBITaxon	3702	IMP	protein	TAIR	locus	2175148	TAIR	Publication	501723045|PMID	17905899	20210331
												-189.185	132.003	AGI_LocusCode	AT5G16770	myb	domain	protein	9	GO	9414	TAIR	NCBITaxon	3702	IEA	AGI_LocusCode	AT1G32640|AGI_LocusCode	AT3G16857	protein	TAIR	locus	2149000	TAIR	Publication	501796011|PMID	34562334	20211015
												-147.206	192.317	AGI_LocusCode	AT2G37770	Chloroplastic	aldo-keto	reductase	GO	9414	TAIR	NCBITaxon	3702	IEP	protein	TAIR	locus	2040646	TAIR	Publication	501733496|PMID	19616008	20110405
												-147.206	192.317	AGI_LocusCode	AT2G37770	Chloroplastic	aldo-keto	reductase	GO	9414	UniProt	NCBITaxon	3702	IEP	protein	TAIR	locus	2040646	TAIR	Publication	501733496|PMID	19616008	20210331
												-141.46	190.958	AGI_LocusCode	AT2G37760	Aldo-keto	reductase	family	4	member	C8	GO	9414	TAIR	NCBITaxon	3702	IEP	protein	TAIR	locus	2040751	TAIR	Publication	501733496|PMID	19616008	20110405
												-141.46	190.958	AGI_LocusCode	AT2G37760	Aldo-keto	reductase	family	4	member	C8	GO	9414	UniProt	NCBITaxon	3702	IEP	protein	TAIR	locus	2040751	TAIR	Publication	501733496|PMID	19616008	20210331
												-200.854	150.585	AGI_LocusCode	AT2G37750	AT2G37750	GO	9414	TAIR	NCBITaxon	3702	IEA	AGI_LocusCode	AT1G32640|AGI_LocusCode	AT2G25180|AGI_LocusCode	AT2G46680|AGI_LocusCode	AT3G16857|AGI_LocusCode	AT3G19290|AGI_LocusCode	AT4G27410|AGI_LocusCode	AT4G31920|AGI_LocusCode	AT4G34000|AGI_LocusCode	AT4G37790|AGI_LocusCode	AT5G67300	protein	TAIR	locus	2040741	TAIR	Publication	501796011|PMID	34562334	20211015
												-165.606	174.972	AGI_LocusCode	AT4G39950	AT4G39950	GO	9414	TAIR	NCBITaxon	3702	IEP	protein	TAIR	locus	2140020	TAIR	Publication	501752730|PMID	23144921	20130207
												-192.4	137.183	AGI_LocusCode	AT4G12735	AT4G12735	GO	9414	TAIR	NCBITaxon	3702	IEA	AGI_LocusCode	AT1G32640|AGI_LocusCode	AT2G22430|AGI_LocusCode	AT3G15500|AGI_LocusCode	AT4G34000	protein	TAIR	locus	1006230359	TAIR	Publication	501796011|PMID	34562334	20211015
												-168.225	173.053	AGI_LocusCode	AT2G17220	AT2G17220	GO	9414	TAIR	NCBITaxon	3702	IEA	AGI_LocusCode	AT2G22430|AGI_LocusCode	AT2G25180|AGI_LocusCode	AT3G16857|AGI_LocusCode	AT4G27410|AGI_LocusCode	AT4G31920	protein	TAIR	locus	2059642	TAIR	Publication	501796011|PMID	34562334	20211015
												-159.611	173.116	AGI_LocusCode	AT4G12700	AT4G12700	GO	9414	TAIR	NCBITaxon	3702	IEA	AGI_LocusCode	AT3G19290|AGI_LocusCode	AT4G34000|AGI_LocusCode	AT4G37790	protein	TAIR	locus	2135773	TAIR	Publication	501796011|PMID	34562334	20211015
												-156.536	187.357	AGI_LocusCode	AT1G33700	AT1G33700	GO	9414	TAIR	NCBITaxon	3702	IEA	AGI_LocusCode	AT1G32640	protein	TAIR	locus	2012708	TAIR	Publication	501796011|PMID	34562334	20211015
												-159.57	201.605	AGI_LocusCode	AT2G20770	AT2G20770	GO	9414	TAIR	NCBITaxon	3702	IEA	AGI_LocusCode	AT5G67300|AGI_LocusCode	AT4G31920	protein	TAIR	locus	2051449	TAIR	Publication	501796011|PMID	34562334	20211015
												-132.887	216.793	AGI_LocusCode	AT2G27470	AT2G27470	GO	9414	UniProt	NCBITaxon	3702	IEP	protein	TAIR	locus	2038648	TAIR	Publication	501762401|PMID	25490919	20220208
												-197.625	159.863	AGI_LocusCode	AT2G47950	AT2G47950	GO	9414	TAIR	NCBITaxon	3702	IEA	AGI_LocusCode	AT1G32640|AGI_LocusCode	AT2G01830	protein	TAIR	locus	2043418	TAIR	Publication	501796011|PMID	34562334	20211015
												-183.595	180.211	AGI_LocusCode	AT2G20720	AT2G20720	GO	9414	TAIR	NCBITaxon	3702	IEA	AGI_LocusCode	AT2G25180|AGI_LocusCode	AT3G16857|AGI_LocusCode	AT4G31920	protein	TAIR	locus	2051374	TAIR	Publication	501796011|PMID	34562334	20211015
												-196.945	147.681	AGI_LocusCode	AT4G19390	AT4G19390	GO	9414	TAIR	NCBITaxon	3702	IEA	AGI_LocusCode	AT1G32640|AGI_LocusCode	AT2G22430|AGI_LocusCode	AT2G25180|AGI_LocusCode	AT3G16857|AGI_LocusCode	AT3G19290|AGI_LocusCode	AT4G27410|AGI_LocusCode	AT4G31920|AGI_LocusCode	AT4G34000|AGI_LocusCode	AT4G37790|AGI_LocusCode	AT5G67300	protein	TAIR	locus	2140411	TAIR	Publication	501796011|PMID	34562334	20211015
												-201.069	175.73	AGI_LocusCode	AT5G63460	Lower	Temperature	1	GO	9414	TAIR	NCBITaxon	3702	IMP	protein	TAIR	locus	2167381	TAIR	Publication	501785067|PMID	31102784	20190604
												-169.29	192.247	AGI_LocusCode	AT2G27389	AT2G27389	GO	9414	TAIR	NCBITaxon	3702	IEA	AGI_LocusCode	AT2G38470|AGI_LocusCode	AT4G31920	protein	TAIR	locus	6530298184	TAIR	Publication	501796011|PMID	34562334	20211015
												-166.773	237.619	AGI_LocusCode	AT4G02380	AT4G02380	GO	42631	TAIR	NCBITaxon	3702	IEP	protein	TAIR	locus	2133279	TAIR	Publication	501720402|PMID	17092320	20061222
												-166.773	237.619	AGI_LocusCode	AT4G02380	AT4G02380	GO	9414	UniProt	NCBITaxon	3702	IEP	protein	TAIR	locus	2133279	TAIR	Publication	2554|PMID	9617813	20210331
												-166.556	178.76	AGI_LocusCode	AT1G80410	NAA15	GO	9414	TAIR	NCBITaxon	3702	IMP	protein	TAIR	locus	2198988	TAIR	Publication	501765503|PMID	26184543	20160616
												-133.093	163.142	AGI_LocusCode	AT4G02340	GO	9414	TAIR	NCBITaxon	3702	IEA	AGI_LocusCode	AT4G31920	protein	TAIR	locus	2133234	TAIR	Publication	501796011|PMID	34562334	20211015
												-173.973	161.891	AGI_LocusCode	AT2G47800	AT2G47800	GO	9414	TAIR	NCBITaxon	3702	IMP	protein	TAIR	locus	2043268	TAIR	Publication	501715433|PMID	15225287	20060617
												-166.864	170.982	AGI_LocusCode	AT2G27310	AT2G27310	GO	9414	TAIR	NCBITaxon	3702	IEA	AGI_LocusCode	AT1G32640|AGI_LocusCode	AT2G22430|AGI_LocusCode	AT2G25180|AGI_LocusCode	AT2G38470|AGI_LocusCode	AT2G46680|AGI_LocusCode	AT3G16857|AGI_LocusCode	AT3G19290|AGI_LocusCode	AT4G27410|AGI_LocusCode	AT4G31920|AGI_LocusCode	AT4G34000|AGI_LocusCode	AT4G37790|AGI_LocusCode	AT5G67300	protein	TAIR	locus	2039585	TAIR	Publication	501796011|PMID	34562334	20211015
												-127.884	198.679	AGI_LocusCode	AT2G30870	glutathione	S-transferase	PHI	10	GO	9414	TAIR	NCBITaxon	3702	IEP	protein	TAIR	locus	2052826	TAIR	Publication	5007|PMID	8253194	20021202
												-47.1485	262.495	AGI_LocusCode	AT4G12580	AT4G12580	GO	9414	TAIR	NCBITaxon	3702	IEA	AGI_LocusCode	AT4G27410	protein	TAIR	locus	2135640	TAIR	Publication	501796011|PMID	34562334	20211015
												-155.498	202.888	AGI_LocusCode	AT5G16550	LDAP	Interacting	Protein	GO	9414	TAIR	NCBITaxon	3702	IEA	AGI_LocusCode	AT2G22430|AGI_LocusCode	AT3G19290|AGI_LocusCode	AT4G27410|AGI_LocusCode	AT4G31920|AGI_LocusCode	AT4G34000|AGI_LocusCode	AT4G37790	protein	TAIR	locus	2171417	TAIR	Publication	501796011|PMID	34562334	20211015
												-184.468	146.263	AGI_LocusCode	AT1G33560	AT1G33560	GO	9414	TAIR	NCBITaxon	3702	IMP	protein	TAIR	locus	2006932	TAIR	Publication	501715468|PMID	15144382	20050708
												-159.18	175.949	AGI_LocusCode	AT5G23810	amino	acid	permease	7	GO	9414	TAIR	NCBITaxon	3702	IEA	AGI_LocusCode	AT1G32640	protein	TAIR	locus	2172868	TAIR	Publication	501796011|PMID	34562334	20211015
												-175.179	160.087	AGI_LocusCode	AT4G26555	AT4G26555	GO	9414	TAIR	NCBITaxon	3702	IMP	protein	TAIR	locus	505006521	TAIR	Publication	501757046|PMID	24124981	20210415
												-183.137	167.667	AGI_LocusCode	AT4G33467	AT4G33467	GO	9414	TAIR	NCBITaxon	3702	IEA	AGI_LocusCode	AT2G25180|AGI_LocusCode	AT4G27410|AGI_LocusCode	AT4G31920	protein	TAIR	locus	4010713925	TAIR	Publication	501796011|PMID	34562334	20211015
												-157.12	190.057	AGI_LocusCode	AT3G22560	GO	9414	TAIR	NCBITaxon	3702	IEA	AGI_LocusCode	AT2G22430	protein	TAIR	locus	2077046	TAIR	Publication	501796011|PMID	34562334	20211015
														TAIR	locus	1007966397	LOW-WATER-POTENTIAL	RESPONSE	2	GO	9414	TAIR	NCBITaxon	3702	IMP	gene_product	TAIR	gene	1007966000	TAIR	Publication	501713266|PMID	15347788	20041112
												-154.928	168.679	AGI_LocusCode	AT5G13550	AT5G13550	GO	9414	TAIR	NCBITaxon	3702	IEA	AGI_LocusCode	AT1G32640|AGI_LocusCode	AT4G27410|AGI_LocusCode	AT4G31920|AGI_LocusCode	AT4G34000	protein	TAIR	locus	2185031	TAIR	Publication	501796011|PMID	34562334	20211015
												-170.5	150.294	AGI_LocusCode	AT1G10090	GO	9414	TAIR	NCBITaxon	3702	IEA	AGI_LocusCode	AT1G32640|AGI_LocusCode	AT2G22430|AGI_LocusCode	AT2G25180|AGI_LocusCode	AT2G46680|AGI_LocusCode	AT3G16857|AGI_LocusCode	AT3G19290|AGI_LocusCode	AT4G34000|AGI_LocusCode	AT5G67300	protein	TAIR	locus	2201876	TAIR	Publication	501796011|PMID	34562334	20211015
												-150.769	193.322	AGI_LocusCode	AT5G67030	ABA	DEFICIENT	1	GO	9414	TIGR	NCBITaxon	3702	IMP	protein	TAIR	locus	2158083	TAIR	Publication	1546145|PMID	11779861	20030417
												-150.769	193.322	AGI_LocusCode	AT5G67030	ABA	DEFICIENT	1	GO	9414	TAIR	NCBITaxon	3702	IMP	protein	TAIR	locus	2158083	TAIR	Publication	501717508|PMID	16113213	20060617
												-203.974	134.068	AGI_LocusCode	AT3G49690	myb	domain	protein	84	GO	9414	TAIR	NCBITaxon	3702	IEA	AGI_LocusCode	AT2G22430|AGI_LocusCode	AT4G37790	protein	TAIR	locus	2097335	TAIR	Publication	501796011|PMID	34562334	20211015
												-147.361	165.167	AGI_LocusCode	AT5G03204	AT5G03204	GO	9414	TAIR	NCBITaxon	3702	IEA	AGI_LocusCode	AT1G32640	protein	TAIR	locus	4515103521	TAIR	Publication	501796011|PMID	34562334	20211015
												-200.791	120.896	AGI_LocusCode	AT1G67920	AT1G67920	GO	9414	TAIR	NCBITaxon	3702	IEA	AGI_LocusCode	AT2G25180|AGI_LocusCode	AT2G38470|AGI_LocusCode	AT3G16857	protein	TAIR	locus	2200261	TAIR	Publication	501796011|PMID	34562334	20211015
												-194.063	173.843	AGI_LocusCode	AT1G67900	AT1G67900	GO	9269	TAIR	NCBITaxon	3702	IEA	AGI_LocusCode	AT1G32640	protein	TAIR	locus	2200286	TAIR	Publication	501796011|PMID	34562334	20211015
												-227.463	87.3881	AGI_LocusCode	AT3G22415	AT3G22415	GO	9414	TAIR	NCBITaxon	3702	IEA	AGI_LocusCode	AT1G32640|AGI_LocusCode	AT3G19290|AGI_LocusCode	AT4G34000	protein	TAIR	locus	1006230227	TAIR	Publication	501796011|PMID	34562334	20211015
												-106.624	317.983	AGI_LocusCode	AT4G36600	AT4G36600	GO	9414	TAIR	NCBITaxon	3702	IEA	AGI_LocusCode	AT3G19290|AGI_LocusCode	AT4G34000	protein	TAIR	locus	2115235	TAIR	Publication	501796011|PMID	34562334	20211015
												-148.503	170.627	AGI_LocusCode	AT5G03190	AT5G03190	GO	9414	TAIR	NCBITaxon	3702	IEP	protein	TAIR	locus	2143478	TAIR	Publication	501797682|PMID	35128674	20220220
												-174.441	130.09	AGI_LocusCode	AT1G67880	AT1G67880	GO	9414	TAIR	NCBITaxon	3702	IEA	AGI_LocusCode	AT1G32640|AGI_LocusCode	AT2G22430|AGI_LocusCode	AT2G25180|AGI_LocusCode	AT2G46680|AGI_LocusCode	AT3G16857|AGI_LocusCode	AT3G19290|AGI_LocusCode	AT4G27410|AGI_LocusCode	AT4G31920|AGI_LocusCode	AT4G34000|AGI_LocusCode	AT4G37790|AGI_LocusCode	AT5G67300	protein	TAIR	locus	2200191	TAIR	Publication	501796011|PMID	34562334	20211015
												-147.857	184.905	AGI_LocusCode	AT1G67855	AT1G67855	GO	9414	TAIR	NCBITaxon	3702	IEA	AGI_LocusCode	AT3G19290|AGI_LocusCode	AT4G34000	protein	TAIR	locus	2824050	TAIR	Publication	501796011|PMID	34562334	20211015
												-192.358	143.861	AGI_LocusCode	AT2G24100	ALTERED	SEED	GERMINATION	1	GO	9414	TAIR	NCBITaxon	3702	IEA	AGI_LocusCode	AT1G32640|AGI_LocusCode	AT2G22430|AGI_LocusCode	AT2G25180|AGI_LocusCode	AT3G16857|AGI_LocusCode	AT4G27410|AGI_LocusCode	AT4G31920|AGI_LocusCode	AT4G34000|AGI_LocusCode	AT4G37790|AGI_LocusCode	AT5G67300	protein	TAIR	locus	2047480	TAIR	Publication	501796011|PMID	34562334	20211015
												-157.869	201.131	AGI_LocusCode	AT3G22310	AT3G22310	GO	9414	TAIR	NCBITaxon	3702	IMP	protein	TAIR	locus	2087832	TAIR	Publication	501727441|PMID	18725370	20080929
												-164.343	183.048	AGI_LocusCode	AT2G47550	pectin	methylesterase	inhibitor-pectin	methylesterase	20	GO	9414	TAIR	NCBITaxon	3702	IEA	AGI_LocusCode	AT2G38470	protein	TAIR	locus	2062013	TAIR	Publication	501796011|PMID	34562334	20211015
												-173.462	185.947	AGI_LocusCode	AT2G47520	ethylene	response	factor	71	GO	9414	UniProt	NCBITaxon	3702	IDA	protein	TAIR	locus	2061956	TAIR	Publication	501745100|PMID	21946064	20210412
												-175.812	178.664	AGI_LocusCode	AT2G30580	AT2G30580	GO	9414	TAIR	NCBITaxon	3702	IGI	AGI_LocusCode	AT1G06770	protein	TAIR	locus	2064392	TAIR	Publication	501725141|PMID	18552202	20080717
												-178.028	168.045	AGI_LocusCode	AT2G30550	DAD1-Like	Lipase	3	GO	9414	TAIR	NCBITaxon	3702	IEA	AGI_LocusCode	AT1G32640|AGI_LocusCode	AT2G22430|AGI_LocusCode	AT2G25180|AGI_LocusCode	AT2G38470|AGI_LocusCode	AT2G46680|AGI_LocusCode	AT3G16857|AGI_LocusCode	AT3G19290|AGI_LocusCode	AT4G27410|AGI_LocusCode	AT4G31920|AGI_LocusCode	AT4G34000|AGI_LocusCode	AT4G37790|AGI_LocusCode	AT5G67300	protein	TAIR	locus	2064321	TAIR	Publication	501796011|PMID	34562334	20211015
												-224.699	135.043	AGI_LocusCode	AT5G16200	AT5G16200	GO	9414	TAIR	NCBITaxon	3702	IEA	AGI_LocusCode	AT1G32640|AGI_LocusCode	AT2G22430|AGI_LocusCode	AT2G25180|AGI_LocusCode	AT2G46680|AGI_LocusCode	AT3G16857|AGI_LocusCode	AT3G19290|AGI_LocusCode	AT4G27410|AGI_LocusCode	AT4G31920|AGI_LocusCode	AT4G34000|AGI_LocusCode	AT4G37790|AGI_LocusCode	AT5G67300	protein	TAIR	locus	2181397	TAIR	Publication	501796011|PMID	34562334	20211015
												-178.525	164.014	AGI_LocusCode	AT1G33240	GT-2-like	1	GO	9414	TAIR	NCBITaxon	3702	IMP	protein	TAIR	locus	2196663	TAIR	Publication	501741177|PMID	21169508	20110118
												-178.525	164.014	AGI_LocusCode	AT1G33240	GT-2-like	1	GO	42631	UniProt	NCBITaxon	3702	IEP	protein	TAIR	locus	2196663	TAIR	Publication	501741177|PMID	21169508	20210331
												-184.929	125.987	AGI_LocusCode	AT3G14560	AT3G14560	GO	9414	TAIR	NCBITaxon	3702	IEA	AGI_LocusCode	AT2G22430|AGI_LocusCode	AT3G16857|AGI_LocusCode	AT3G19290|AGI_LocusCode	AT4G27410|AGI_LocusCode	AT4G31920|AGI_LocusCode	AT4G34000|AGI_LocusCode	AT4G37790|AGI_LocusCode	AT5G67300	protein	TAIR	locus	2089556	TAIR	Publication	501796011|PMID	34562334	20211015
												-167.012	173.52	AGI_LocusCode	AT3G14590	AT3G14590	GO	9414	TAIR	NCBITaxon	3702	IEA	AGI_LocusCode	AT1G32640	protein	TAIR	locus	2089601	TAIR	Publication	501796011|PMID	34562334	20211015
												-188.377	147.261	AGI_LocusCode	AT2G30480	AT2G30480	GO	9414	TAIR	NCBITaxon	3702	IEA	AGI_LocusCode	AT2G22430|AGI_LocusCode	AT4G37790|AGI_LocusCode	AT5G67300	protein	TAIR	locus	2064412	TAIR	Publication	501796011|PMID	34562334	20211015
												-114.621	218.772	AGI_LocusCode	AT2G37170	plasma	membrane	intrinsic	protein	2	GO	9414	TAIR	NCBITaxon	3702	IEP	protein	TAIR	locus	2061773	TAIR	Publication	501717886|PMID	16235111	20060616
												-168.215	163.231	AGI_LocusCode	AT3G55890	GO	9414	TAIR	NCBITaxon	3702	IEA	AGI_LocusCode	AT4G31920	protein	TAIR	locus	2082053	TAIR	Publication	501796011|PMID	34562334	20211015
												-179.664	183.209	AGI_LocusCode	AT4G39360	AT4G39360	GO	9414	TAIR	NCBITaxon	3702	IEA	AGI_LocusCode	AT1G04400|AGI_LocusCode	AT1G32640|AGI_LocusCode	AT2G22430|AGI_LocusCode	AT2G25180|AGI_LocusCode	AT2G46680|AGI_LocusCode	AT3G16857|AGI_LocusCode	AT4G27410|AGI_LocusCode	AT4G31920|AGI_LocusCode	AT4G37790|AGI_LocusCode	AT5G67300	protein	TAIR	locus	2136323	TAIR	Publication	501796011|PMID	34562334	20211015
												-156.087	189.593	AGI_LocusCode	AT5G26340	GO	9414	TAIR	NCBITaxon	3702	IEP	protein	TAIR	locus	2151074	TAIR	Publication	501746895|PMID	22041897	20121109
												-187.575	147.843	AGI_LocusCode	AT2G20142	GO	9414	TAIR	NCBITaxon	3702	IEA	AGI_LocusCode	AT1G32640|AGI_LocusCode	AT3G16857|AGI_LocusCode	AT4G31920	protein	TAIR	locus	1006230150	TAIR	Publication	501796011|PMID	34562334	20211015
												-176.423	160.16	AGI_LocusCode	AT1G06780	AT1G06780	GO	9414	TAIR	NCBITaxon	3702	IEA	AGI_LocusCode	AT3G19290|AGI_LocusCode	AT4G34000|AGI_LocusCode	AT5G67300	protein	TAIR	locus	2033092	TAIR	Publication	501796011|PMID	34562334	20211015
												-191.499	174.435	AGI_LocusCode	AT1G06770	AT1G06770	GO	9414	TAIR	NCBITaxon	3702	IGI	AGI_LocusCode	AT2G30580	protein	TAIR	locus	2033103	TAIR	Publication	501725141|PMID	18552202	20080717
												-166.584	177.8	AGI_LocusCode	AT3G06190	BTB-POZ	and	MATH	domain	2	GO	42631	TAIR	NCBITaxon	3702	IEP	protein	TAIR	locus	2082445	TAIR	Publication	501735020|PMID	19843165	20100401
												-153.837	197.065	AGI_LocusCode	AT2G37040	PHE	ammonia	lyase	1	GO	9819	TAIR	NCBITaxon	3702	IMP	protein	TAIR	locus	2057981	TAIR	Publication	501738125|PMID	20566705	20100803
												-165.709	148.593	AGI_LocusCode	AT5G16010	AT5G16010	GO	9414	TAIR	NCBITaxon	3702	IEA	AGI_LocusCode	AT1G32640|AGI_LocusCode	AT3G16857|AGI_LocusCode	AT4G31920|AGI_LocusCode	AT4G37790	protein	TAIR	locus	2146112	TAIR	Publication	501796011|PMID	34562334	20211015
												-181.262	94.5696	AGI_LocusCode	AT5G46780	AT5G46780	GO	9414	TAIR	NCBITaxon	3702	IEA	AGI_LocusCode	AT5G67300	protein	TAIR	locus	2178575	TAIR	Publication	501796011|PMID	34562334	20211015
												-181.893	150.225	AGI_LocusCode	AT1G63750	GO	9414	TAIR	NCBITaxon	3702	IEA	AGI_LocusCode	AT2G22430|AGI_LocusCode	AT3G16857	protein	TAIR	locus	2026624	TAIR	Publication	501796011|PMID	34562334	20211015
												-174.503	134.17	AGI_LocusCode	AT1G63720	AT1G63720	GO	9414	TAIR	NCBITaxon	3702	IEA	AGI_LocusCode	AT1G32640|AGI_LocusCode	AT2G22430|AGI_LocusCode	AT2G25180|AGI_LocusCode	AT3G15500|AGI_LocusCode	AT3G16857|AGI_LocusCode	AT3G19290|AGI_LocusCode	AT4G27410|AGI_LocusCode	AT4G31920|AGI_LocusCode	AT4G34000|AGI_LocusCode	AT4G37790|AGI_LocusCode	AT5G67300	protein	TAIR	locus	2026664	TAIR	Publication	501796011|PMID	34562334	20211015
												-215.028	134.486	AGI_LocusCode	AT5G56985	AT5G56985	GO	9414	TAIR	NCBITaxon	3702	IEA	AGI_LocusCode	AT1G32640|AGI_LocusCode	AT2G25180|AGI_LocusCode	AT3G16857|AGI_LocusCode	AT4G27410|AGI_LocusCode	AT4G31920|AGI_LocusCode	AT4G34000	protein	TAIR	locus	6532567631	TAIR	Publication	501796011|PMID	34562334	20211015
														AGI_LocusCode	AT1G06645	AT1G06645	GO	9414	TAIR	NCBITaxon	3702	IEA	AGI_LocusCode	AT5G67300	protein	TAIR	locus	2824199	TAIR	Publication	501796011|PMID	34562334	20211015
												-143.182	165.157	AGI_LocusCode	AT1G06640	GO	9414	TAIR	NCBITaxon	3702	IEA	AGI_LocusCode	AT1G32640|AGI_LocusCode	AT3G16857|AGI_LocusCode	AT3G19290|AGI_LocusCode	AT4G34000|AGI_LocusCode	AT5G67300	protein	TAIR	locus	2009210	TAIR	Publication	501796011|PMID	34562334	20211015
												-148.564	163.156	AGI_LocusCode	AT1G06620	GO	9414	TAIR	NCBITaxon	3702	IEA	AGI_LocusCode	AT1G32640|AGI_LocusCode	AT2G22430|AGI_LocusCode	AT3G16857|AGI_LocusCode	AT3G19290|AGI_LocusCode	AT4G27410|AGI_LocusCode	AT4G31920|AGI_LocusCode	AT4G34000|AGI_LocusCode	AT5G67300	protein	TAIR	locus	2009130	TAIR	Publication	501796011|PMID	34562334	20211015
												-175.392	154.101	AGI_LocusCode	AT1G53470	mechanosensitive	channel	of	small	conductance-like	4	GO	9414	TAIR	NCBITaxon	3702	IEA	AGI_LocusCode	AT1G32640|AGI_LocusCode	AT3G16857|AGI_LocusCode	AT3G19290|AGI_LocusCode	AT4G34000|AGI_LocusCode	AT5G67300	protein	TAIR	locus	2024927	TAIR	Publication	501796011|PMID	34562334	20211015
												-172.361	148.597	AGI_LocusCode	AT1G73920	GO	9414	TAIR	NCBITaxon	3702	IEA	AGI_LocusCode	AT1G45249|AGI_LocusCode	AT2G36270|AGI_LocusCode	AT3G16857|AGI_LocusCode	AT3G19290|AGI_LocusCode	AT4G27410|AGI_LocusCode	AT4G31920|AGI_LocusCode	AT4G34000	protein	TAIR	locus	2031521	TAIR	Publication	501796011|PMID	34562334	20211015
												-215.238	147.538	AGI_LocusCode	AT4G39140	GO	9414	TAIR	NCBITaxon	3702	IEA	AGI_LocusCode	AT2G22430|AGI_LocusCode	AT3G16857|AGI_LocusCode	AT3G19290|AGI_LocusCode	AT4G27410|AGI_LocusCode	AT4G31920|AGI_LocusCode	AT4G34000|AGI_LocusCode	AT4G37790|AGI_LocusCode	AT5G67300	protein	TAIR	locus	2136368	TAIR	Publication	501796011|PMID	34562334	20211015
												-195.932	144.298	AGI_LocusCode	AT1G16840	AT1G16840	GO	9414	TAIR	NCBITaxon	3702	IEA	AGI_LocusCode	AT2G22430	protein	TAIR	locus	2035510	TAIR	Publication	501796011|PMID	34562334	20211015
												-191.919	137.744	AGI_LocusCode	AT2G47190	myb	domain	protein	2	GO	9414	TIGR	NCBITaxon	3702	IEP	protein	TAIR	locus	2065226	TAIR	Publication	5042|PMID	8312738	20030417
												-191.919	137.744	AGI_LocusCode	AT2G47190	myb	domain	protein	2	GO	9414	TAIR	NCBITaxon	3702	IEP	protein	TAIR	locus	2065226	TAIR	Publication	5042|PMID	8312738	20051103
												-133.86	180.238	AGI_LocusCode	AT2G47180	AT2G47180	GO	9414	UniProt	NCBITaxon	3702	IEP	protein	TAIR	locus	2062860	TAIR	Publication	1547294|PMID	11846875	20210331
												-182.453	171.078	AGI_LocusCode	AT1G43160	related	to	AP2	6	GO	9414	TAIR	NCBITaxon	3702	IEP	protein	TAIR	locus	2018635	TAIR	Publication	501740393|PMID	21069430	20101227
												-110.927	258.246	AGI_LocusCode	AT2G03850	AT2G03850	GO	9414	TAIR	NCBITaxon	3702	IEA	AGI_LocusCode	AT4G27410	protein	TAIR	locus	2056815	TAIR	Publication	501796011|PMID	34562334	20211015
												-200.372	166.619	AGI_LocusCode	AT3G08770	lipid	transfer	protein	6	GO	9414	TAIR	NCBITaxon	3702	IEP	protein	TAIR	locus	2077783	TAIR	Publication	501738353|PMID	20667964	20101130
												-157.245	189.818	AGI_LocusCode	AT3G04640	AT3G04640	GO	9414	TAIR	NCBITaxon	3702	IEA	AGI_LocusCode	AT1G32640|AGI_LocusCode	AT2G22430|AGI_LocusCode	AT2G46680|AGI_LocusCode	AT3G16857|AGI_LocusCode	AT4G27410|AGI_LocusCode	AT4G31920|AGI_LocusCode	AT4G34000|AGI_LocusCode	AT4G37790|AGI_LocusCode	AT5G67300	protein	TAIR	locus	2084893	TAIR	Publication	501796011|PMID	34562334	20211015
												-118.774	214.272	AGI_LocusCode	AT4G00430	plasma	membrane	intrinsic	protein	1;4	GO	9414	TAIR	NCBITaxon	3702	IEP	protein	TAIR	locus	2126026	TAIR	Publication	501717886|PMID	16235111	20060616
												-152.938	192.22	AGI_LocusCode	AT4G39090	RESPONSIVE	TO	DEHYDRATION	19	GO	9269	TAIR	NCBITaxon	3702	IEP	protein	TAIR	locus	2120222	TAIR	Publication	501680435	20030317
												-152.938	192.22	AGI_LocusCode	AT4G39090	RESPONSIVE	TO	DEHYDRATION	19	GO	9414	TIGR	NCBITaxon	3702	TAS	protein	TAIR	locus	2120222	TAIR	Publication	5141|PMID	8325504	20030417
												-194.659	169.007	AGI_LocusCode	AT3G55530	SALT-	AND	DROUGHT-INDUCED	RING	FINGER1	GO	9414	TAIR	NCBITaxon	3702	IEP	protein	TAIR	locus	2100021	TAIR	Publication	501722490|PMID	17573536	20071123
												-169.211	177.949	AGI_LocusCode	AT3G18950	ABA-induced	WD40	repeat	1	GO	9414	TAIR	NCBITaxon	3702	IEA	AGI_LocusCode	AT1G32640|AGI_LocusCode	AT2G25180|AGI_LocusCode	AT3G16857|AGI_LocusCode	AT3G19290|AGI_LocusCode	AT4G27410|AGI_LocusCode	AT4G31920|AGI_LocusCode	AT4G34000|AGI_LocusCode	AT5G67300	protein	TAIR	locus	2085929	TAIR	Publication	501796011|PMID	34562334	20211015
												-178.607	144.051	AGI_LocusCode	AT2G18196	AT2G18196	GO	9414	TAIR	NCBITaxon	3702	IEA	AGI_LocusCode	AT5G67300|AGI_LocusCode	AT1G69600	protein	TAIR	locus	1005716648	TAIR	Publication	501796011|PMID	34562334	20211015
												-167.746	238.134	AGI_LocusCode	AT5G53820	AT5G53820	GO	9414	TAIR	NCBITaxon	3702	IEA	AGI_LocusCode	AT2G46680|AGI_LocusCode	AT4G37790	protein	TAIR	locus	2164012	TAIR	Publication	501796011|PMID	34562334	20211015
												-182.91	154.139	AGI_LocusCode	AT3G05700	drought-induced	protein19	GO	9414	TAIR	NCBITaxon	3702	IMP	protein	TAIR	locus	2078062	TAIR	Publication	501761383|PMID	25218132	20150130
												-207.168	137.845	AGI_LocusCode	AT4G36040	DnaJ11	GO	9414	TAIR	NCBITaxon	3702	IEA	AGI_LocusCode	AT1G04400|AGI_LocusCode	AT1G32640|AGI_LocusCode	AT2G22430|AGI_LocusCode	AT2G25180|AGI_LocusCode	AT2G46680|AGI_LocusCode	AT3G16857|AGI_LocusCode	AT3G19290|AGI_LocusCode	AT4G27410|AGI_LocusCode	AT4G31920|AGI_LocusCode	AT4G34000|AGI_LocusCode	AT4G37790|AGI_LocusCode	AT5G67300	protein	TAIR	locus	2135159	TAIR	Publication	501796011|PMID	34562334	20211015
												-158.779	230.191	AGI_LocusCode	AT4G36020	AT4G36020	GO	9414	UniProt	NCBITaxon	3702	IEP	protein	TAIR	locus	2135139	TAIR	Publication	501720574|PMID	17169986	20210331
												-195.83	169.891	AGI_LocusCode	AT1G13740	AT1G13740	GO	9414	TAIR	NCBITaxon	3702	IMP	protein	TAIR	locus	2023860	TAIR	Publication	501724751|PMID	18484180	20130207
												-135.709	170.283	AGI_LocusCode	AT2G17705	AT2G17705	GO	9414	TAIR	NCBITaxon	3702	IEA	AGI_LocusCode	AT1G32640|AGI_LocusCode	AT2G22430|AGI_LocusCode	AT2G25180|AGI_LocusCode	AT2G46680|AGI_LocusCode	AT3G16857|AGI_LocusCode	AT3G19290|AGI_LocusCode	AT4G27410|AGI_LocusCode	AT4G31920|AGI_LocusCode	AT4G34000|AGI_LocusCode	AT4G37790|AGI_LocusCode	AT5G67300	protein	TAIR	locus	504955974	TAIR	Publication	501796011|PMID	34562334	20211015
												-222.425	118.963	AGI_LocusCode	AT1G65484	AT1G65484	GO	9414	TAIR	NCBITaxon	3702	IEP	protein	TAIR	locus	4515102719	TAIR	Publication	501784761|PMID	31001913	20190506
												-146.253	192.498	AGI_LocusCode	AT5G23010	methylthioalkylmalate	synthase	1	GO	9414	TAIR	NCBITaxon	3702	IEP	protein	TAIR	locus	2181151	TAIR	Publication	501752730|PMID	23144921	20130207
												-169.797	158.17	AGI_LocusCode	AT1G50260	AT1G50260	GO	9414	TAIR	NCBITaxon	3702	IEA	AGI_LocusCode	AT3G19290|AGI_LocusCode	AT4G27410|AGI_LocusCode	AT4G34000	protein	TAIR	locus	2011912	TAIR	Publication	501796011|PMID	34562334	20211015
												-201.168	152.274	AGI_LocusCode	AT3G52450	plant	U-box	22	GO	9414	TAIR	NCBITaxon	3702	IMP	protein	TAIR	locus	2079964	TAIR	Publication	501727236|PMID	18664614	20080814
												-200.37	131.333	AGI_LocusCode	AT5G63130	AT5G63130	GO	9414	TAIR	NCBITaxon	3702	IEA	AGI_LocusCode	AT1G32640|AGI_LocusCode	AT2G22430|AGI_LocusCode	AT2G25180|AGI_LocusCode	AT3G16857|AGI_LocusCode	AT3G19290|AGI_LocusCode	AT4G27410|AGI_LocusCode	AT4G31920|AGI_LocusCode	AT4G34000|AGI_LocusCode	AT4G37790|AGI_LocusCode	AT5G67300	protein	TAIR	locus	2161907	TAIR	Publication	501796011|PMID	34562334	20211015
												-160.586	176.513	AGI_LocusCode	AT5G43400	AT5G43400	GO	9414	TAIR	NCBITaxon	3702	IEA	AGI_LocusCode	AT3G19290	protein	TAIR	locus	2176501	TAIR	Publication	501796011|PMID	34562334	20211015
												-142.296	208.693	AGI_LocusCode	AT1G23800	aldehyde	dehydrogenase	2B7	GO	9414	TAIR	NCBITaxon	3702	IEA	AGI_LocusCode	AT2G22430|AGI_LocusCode	AT4G37790	protein	TAIR	locus	2034855	TAIR	Publication	501796011|PMID	34562334	20211015
												-191.351	144.644	AGI_LocusCode	AT1G70640	AT1G70640	GO	9414	TAIR	NCBITaxon	3702	IEA	AGI_LocusCode	AT3G19290|AGI_LocusCode	AT4G34000	protein	TAIR	locus	2033595	TAIR	Publication	501796011|PMID	34562334	20211015
												-157.581	155.657	AGI_LocusCode	AT3G52820	purple	acid	phosphatase	22	GO	9414	TAIR	NCBITaxon	3702	IEA	AGI_LocusCode	AT4G37790	protein	TAIR	locus	2083238	TAIR	Publication	501796011|PMID	34562334	20211015
												-195.6	151.121	AGI_LocusCode	AT5G43880	AT5G43880	GO	9414	TAIR	NCBITaxon	3702	IEA	AGI_LocusCode	AT2G22430|AGI_LocusCode	AT3G16857|AGI_LocusCode	AT4G34000|AGI_LocusCode	AT4G37790	protein	TAIR	locus	2149519	TAIR	Publication	501796011|PMID	34562334	20211015
												-154.401	167.789	AGI_LocusCode	AT1G30100	nine-cis-epoxycarotenoid	dioxygenase	5	GO	9414	TAIR	NCBITaxon	3702	IGI	AGI_LocusCode	AT3G14440	protein	TAIR	locus	2202492	TAIR	Publication	501746144|PMID	22171989	20120306
												-207.484	163.891	AGI_LocusCode	AT5G23340	AT5G23340	GO	9414	TAIR	NCBITaxon	3702	IEA	AGI_LocusCode	AT3G16857|AGI_LocusCode	AT4G27410|AGI_LocusCode	AT4G31920|AGI_LocusCode	AT4G34000|AGI_LocusCode	AT4G37790	protein	TAIR	locus	2166978	TAIR	Publication	501796011|PMID	34562334	20211015
												-176.904	138.845	AGI_LocusCode	AT4G26070	GO	9414	TAIR	NCBITaxon	3702	IMP	protein	TAIR	locus	2120855	TAIR	Publication	501724221|PMID	18248592	20080730
												-172.124	170.088	AGI_LocusCode	AT1G04400	cryptochrome	2	GO	9414	TAIR	NCBITaxon	3702	IGI	AGI_LocusCode	AT4G08920	protein	TAIR	locus	2018254	TAIR	Publication	501717502|PMID	16093319	20110325
												-178.008	165.31	AGI_LocusCode	AT5G13030	SELENOPROTEIN	O	GO	9414	TAIR	NCBITaxon	3702	IMP	protein	TAIR	locus	2182265	TAIR	Publication	501779313|PMID	29576081	20180410
												-194.055	145.964	AGI_LocusCode	AT1G13990	AT1G13990	GO	9414	TAIR	NCBITaxon	3702	IEA	AGI_LocusCode	AT1G32640|AGI_LocusCode	AT2G22430|AGI_LocusCode	AT2G25180|AGI_LocusCode	AT2G46680|AGI_LocusCode	AT3G15500|AGI_LocusCode	AT3G16857|AGI_LocusCode	AT4G27410|AGI_LocusCode	AT4G31920|AGI_LocusCode	AT4G37790	protein	TAIR	locus	2014809	TAIR	Publication	501796011|PMID	34562334	20211015
												-201.99	155.246	AGI_LocusCode	AT3G52710	AT3G52710	GO	9414	TAIR	NCBITaxon	3702	IEA	AGI_LocusCode	AT2G22430|AGI_LocusCode	AT2G25180|AGI_LocusCode	AT2G46680|AGI_LocusCode	AT3G16857|AGI_LocusCode	AT3G19290|AGI_LocusCode	AT4G27410|AGI_LocusCode	AT4G31920|AGI_LocusCode	AT4G34000|AGI_LocusCode	AT4G37790|AGI_LocusCode	AT5G67300	protein	TAIR	locus	2083203	TAIR	Publication	501796011|PMID	34562334	20211015
												-181.492	151.178	AGI_LocusCode	AT3G49190	GO	9414	UniProt	NCBITaxon	3702	IEP	protein	TAIR	locus	2082906	TAIR	Publication	501783888|PMID	30729606	20210331
												-184.451	158.604	AGI_LocusCode	AT3G59380	AT3G59380	GO	9414	TAIR	NCBITaxon	3702	IMP	protein	TAIR	locus	2081177	TAIR	Publication	501717357|PMID	16045476	20051026
												-148.104	206.577	AGI_LocusCode	AT2G17840	AT2G17840	GO	9414	TAIR	NCBITaxon	3702	IEP	protein	TAIR	locus	2827800	TAIR	Publication	4777|PMID	8075396	20040507
												-176.433	167.336	AGI_LocusCode	AT2G17820	AT2G17820	GO	9414	TAIR	NCBITaxon	3702	IEP	protein	TAIR	locus	2827836	TAIR	Publication	501723773|PMID	18077346	20080116
												-176.433	167.336	AGI_LocusCode	AT2G17820	AT2G17820	GO	9414	TAIR	NCBITaxon	3702	IMP	protein	TAIR	locus	2827836	TAIR	Publication	501723773|PMID	18077346	20080116
												-176.433	167.336	AGI_LocusCode	AT2G17820	AT2G17820	GO	9414	TAIR	NCBITaxon	3702	IMP	protein	TAIR	locus	2827836	TAIR	Publication	501752596|PMID	23184230	20121210
												-177.12	146.863	AGI_LocusCode	AT1G60650	GO	9414	TAIR	NCBITaxon	3702	IEP	protein	TAIR	locus	2036520	TAIR	Publication	501739893|PMID	20850334	20110401
												-161.82	138.268	AGI_LocusCode	AT3G29000	AT3G29000	GO	9414	TAIR	NCBITaxon	3702	IEA	AGI_LocusCode	AT2G38470|AGI_LocusCode	AT4G31920|AGI_LocusCode	AT5G67300	protein	TAIR	locus	2087002	TAIR	Publication	501796011|PMID	34562334	20211015
												-169.783	156.627	AGI_LocusCode	AT5G13330	related	to	AP2	6l	GO	9414	TAIR	NCBITaxon	3702	IEP	protein	TAIR	locus	2183861	TAIR	Publication	501740393|PMID	21069430	20101227
												-140.406	192.812	AGI_LocusCode	AT3G27690	photosystem	II	light	harvesting	complex	gene	2.3	GO	9269	UniProt	NCBITaxon	3702	IEP	protein	TAIR	locus	2089139	TAIR	Publication	501754366|PMID	23598180	20210331
												-146.381	177.844	AGI_LocusCode	AT1G30360	early-responsive	to	dehydration	4	GO	9414	TAIR	NCBITaxon	3702	IEA	AGI_LocusCode	AT1G04400|AGI_LocusCode	AT2G22430|AGI_LocusCode	AT2G25180|AGI_LocusCode	AT3G16857|AGI_LocusCode	AT3G19290|AGI_LocusCode	AT4G27410|AGI_LocusCode	AT4G31920|AGI_LocusCode	AT4G34000|AGI_LocusCode	AT4G37790|AGI_LocusCode	AT5G67300|AGI_LocusCode	AT1G17280	protein	TAIR	locus	2204227	TAIR	Publication	501796011|PMID	34562334	20211015
												-186.09	177.813	AGI_LocusCode	AT1G30320	AT1G30320	GO	9414	TAIR	NCBITaxon	3702	IEA	AGI_LocusCode	AT2G22430|AGI_LocusCode	AT3G19290|AGI_LocusCode	AT4G27410|AGI_LocusCode	AT4G34000|AGI_LocusCode	AT4G37790	protein	TAIR	locus	2204197	TAIR	Publication	501796011|PMID	34562334	20211015
												-165.385	178.426	AGI_LocusCode	AT4G36500	AT4G36500	GO	9414	TAIR	NCBITaxon	3702	IEA	AGI_LocusCode	AT1G32640|AGI_LocusCode	AT2G22430|AGI_LocusCode	AT2G25180|AGI_LocusCode	AT2G38470|AGI_LocusCode	AT2G46680|AGI_LocusCode	AT3G16857|AGI_LocusCode	AT3G19290|AGI_LocusCode	AT4G27410|AGI_LocusCode	AT4G31920|AGI_LocusCode	AT4G34000|AGI_LocusCode	AT4G37790|AGI_LocusCode	AT5G67300	protein	TAIR	locus	2115380	TAIR	Publication	501796011|PMID	34562334	20211015
												-152.418	180.807	AGI_LocusCode	AT3G17420	AT3G17420	GO	9414	TAIR	NCBITaxon	3702	IEA	AGI_LocusCode	AT1G32640|AGI_LocusCode	AT2G22430|AGI_LocusCode	AT4G31920|AGI_LocusCode	AT4G37790	protein	TAIR	locus	2093591	TAIR	Publication	501796011|PMID	34562334	20211015
												-175.935	177.741	AGI_LocusCode	AT3G59710	GO	9414	TAIR	NCBITaxon	3702	IEA	AGI_LocusCode	AT1G32640|AGI_LocusCode	AT2G22430|AGI_LocusCode	AT4G31920|AGI_LocusCode	AT4G37790	protein	TAIR	locus	2097508	TAIR	Publication	501796011|PMID	34562334	20211015
												-139.99	182.908	AGI_LocusCode	AT5G23510	AT5G23510	GO	9414	TAIR	NCBITaxon	3702	IEA	AGI_LocusCode	AT2G22430|AGI_LocusCode	AT2G38470|AGI_LocusCode	AT3G16857|AGI_LocusCode	AT4G31920|AGI_LocusCode	AT4G37790	protein	TAIR	locus	2171656	TAIR	Publication	501796011|PMID	34562334	20211015
												-188.782	146.319	AGI_LocusCode	AT2G44500	GO	9414	TAIR	NCBITaxon	3702	IEA	AGI_LocusCode	AT1G32640|AGI_LocusCode	AT2G22430|AGI_LocusCode	AT2G25180|AGI_LocusCode	AT2G38470|AGI_LocusCode	AT2G46680|AGI_LocusCode	AT3G16857|AGI_LocusCode	AT3G19290|AGI_LocusCode	AT4G27410|AGI_LocusCode	AT4G31920|AGI_LocusCode	AT4G34000|AGI_LocusCode	AT4G37790|AGI_LocusCode	AT5G67300	protein	TAIR	locus	2050564	TAIR	Publication	501796011|PMID	34562334	20211015
												-162.017	178.893	AGI_LocusCode	AT1G03905	AT1G03905	GO	9414	TAIR	NCBITaxon	3702	IEA	AGI_LocusCode	AT3G19290|AGI_LocusCode	AT4G31920|AGI_LocusCode	AT4G34000	protein	TAIR	locus	505006098	TAIR	Publication	501796011|PMID	34562334	20211015
												-143.801	206.261	AGI_LocusCode	AT1G30270	AT1G30270	GO	9414	TAIR	NCBITaxon	3702	IMP	protein	TAIR	locus	2009812	TAIR	Publication	501723405|PMID	17922773	20080519
														AGI_LocusCode	AT2G34208	AT2G34208	GO	9414	TAIR	NCBITaxon	3702	IMP	miRNA	TAIR	locus	4010713677	TAIR	Publication	501767465|PMID	26674968	20160325
												-113.95	291.614	AGI_LocusCode	AT3G17520	GO	9414	TAIR	NCBITaxon	3702	IEP	protein	TAIR	locus	2090552	TAIR	Publication	501795713|PMID	34451739	20210905
												-174.207	143.995	AGI_LocusCode	AT5G43950	AT5G43950	GO	9414	TAIR	NCBITaxon	3702	IEA	AGI_LocusCode	AT2G22430|AGI_LocusCode	AT4G31920	protein	TAIR	locus	2172462	TAIR	Publication	501796011|PMID	34562334	20211015
												-125.005	230.282	AGI_LocusCode	AT2G44790	uclacyanin	2	GO	9414	TAIR	NCBITaxon	3702	IEA	AGI_LocusCode	AT1G32640|AGI_LocusCode	AT2G22430|AGI_LocusCode	AT2G38470|AGI_LocusCode	AT3G16857|AGI_LocusCode	AT4G27410|AGI_LocusCode	AT4G31920|AGI_LocusCode	AT4G34000	protein	TAIR	locus	2042426	TAIR	Publication	501796011|PMID	34562334	20211015
												-184.536	213.42	AGI_LocusCode	AT1G47130	AT1G47130	GO	9414	TAIR	NCBITaxon	3702	IEA	AGI_LocusCode	AT2G38470|AGI_LocusCode	AT3G16857|AGI_LocusCode	AT3G19290|AGI_LocusCode	AT4G27410|AGI_LocusCode	AT4G31920|AGI_LocusCode	AT4G34000|AGI_LocusCode	AT5G67300	protein	TAIR	locus	6532566879	TAIR	Publication	501796011|PMID	34562334	20211015
												-156.955	182.866	AGI_LocusCode	AT1G47128	responsive	to	dehydration	21A	GO	9414	TIGR	NCBITaxon	3702	TAS	protein	TAIR	locus	2825832	TAIR	Publication	5141|PMID	8325504	20030417
												-152.532	188.851	AGI_LocusCode	AT5G56870	beta-galactosidase	4	GO	9414	TAIR	NCBITaxon	3702	IEA	AGI_LocusCode	AT1G32640|AGI_LocusCode	AT2G22430|AGI_LocusCode	AT2G25180|AGI_LocusCode	AT2G46680|AGI_LocusCode	AT3G16857|AGI_LocusCode	AT3G19290|AGI_LocusCode	AT4G27410|AGI_LocusCode	AT4G31920|AGI_LocusCode	AT4G34000|AGI_LocusCode	AT4G37790|AGI_LocusCode	AT5G67300	protein	TAIR	locus	2170282	TAIR	Publication	501796011|PMID	34562334	20211015
												-163.766	170.792	AGI_LocusCode	AT1G75370	AT1G75370	GO	9414	TAIR	NCBITaxon	3702	IEA	AGI_LocusCode	AT4G27410|AGI_LocusCode	AT4G37790	protein	TAIR	locus	2018416	TAIR	Publication	501796011|PMID	34562334	20211015
												-162.806	151.975	AGI_LocusCode	AT1G30190	AT1G30190	GO	9414	TAIR	NCBITaxon	3702	IEA	AGI_LocusCode	AT1G32640|AGI_LocusCode	AT2G22430|AGI_LocusCode	AT2G25180|AGI_LocusCode	AT2G46680|AGI_LocusCode	AT3G16857|AGI_LocusCode	AT4G27410|AGI_LocusCode	AT4G31920|AGI_LocusCode	AT4G34000|AGI_LocusCode	AT4G37790|AGI_LocusCode	AT5G67300	protein	TAIR	locus	2202482	TAIR	Publication	501796011|PMID	34562334	20211015
												-184.811	154.46	AGI_LocusCode	AT3G15350	GO	9414	TAIR	NCBITaxon	3702	IEA	AGI_LocusCode	AT1G32640|AGI_LocusCode	AT2G22430|AGI_LocusCode	AT2G25180|AGI_LocusCode	AT2G46680|AGI_LocusCode	AT3G16857|AGI_LocusCode	AT3G19290|AGI_LocusCode	AT4G27410|AGI_LocusCode	AT4G31920|AGI_LocusCode	AT4G34000|AGI_LocusCode	AT4G37790|AGI_LocusCode	AT5G67300	protein	TAIR	locus	2087125	TAIR	Publication	501796011|PMID	34562334	20211015
												-191.767	152.411	AGI_LocusCode	AT2G46680	AT2G46680	GO	9414	TAIR	NCBITaxon	3702	IEP	protein	TAIR	locus	2062754	TAIR	Publication	3779|PMID	8771791	20030324
												-189.536	189.902	AGI_LocusCode	AT2G46670	GO	9414	TAIR	NCBITaxon	3702	IEA	AGI_LocusCode	AT2G22430|AGI_LocusCode	AT3G16857|AGI_LocusCode	AT5G61590	protein	TAIR	locus	2062749	TAIR	Publication	501796011|PMID	34562334	20211015
												-127.377	212.744	AGI_LocusCode	AT2G39010	plasma	membrane	intrinsic	protein	2E	GO	9414	TAIR	NCBITaxon	3702	IEA	AGI_LocusCode	AT1G32640|AGI_LocusCode	AT2G22430|AGI_LocusCode	AT2G46680|AGI_LocusCode	AT3G16857|AGI_LocusCode	AT3G19290|AGI_LocusCode	AT4G27410|AGI_LocusCode	AT4G31920|AGI_LocusCode	AT4G34000|AGI_LocusCode	AT4G37790|AGI_LocusCode	AT5G67300|AGI_LocusCode	AT1G01620|AGI_LocusCode	AT2G45960	protein	TAIR	locus	2064885	TAIR	Publication	501796011|PMID	34562334	20211015
												-158.596	181.135	AGI_LocusCode	AT5G05140	GO	9414	TAIR	NCBITaxon	3702	IEA	AGI_LocusCode	AT1G04400|AGI_LocusCode	AT1G32640|AGI_LocusCode	AT2G22430|AGI_LocusCode	AT2G25180|AGI_LocusCode	AT2G38470|AGI_LocusCode	AT2G46680|AGI_LocusCode	AT3G16857|AGI_LocusCode	AT3G19290|AGI_LocusCode	AT4G27410|AGI_LocusCode	AT4G31920|AGI_LocusCode	AT4G34000|AGI_LocusCode	AT4G37790|AGI_LocusCode	AT5G67300	protein	TAIR	locus	2156814	TAIR	Publication	501796011|PMID	34562334	20211015
												-154.271	186.108	AGI_LocusCode	AT5G25620	AT5G25620	GO	9819	TAIR	NCBITaxon	3702	IMP	protein	TAIR	locus	2179434	TAIR	Publication	501765954|PMID	26314500	20170923
												-178.713	165.678	AGI_LocusCode	AT1G22190	related	to	AP2	4	GO	9414	TAIR	NCBITaxon	3702	IEP	protein	TAIR	locus	2015061	TAIR	Publication	501742415|PMID	21509693	20110630
												-117.158	235.926	AGI_LocusCode	AT5G25610	RESPONSIVE	TO	DESICCATION	22	GO	9269	TAIR	NCBITaxon	3702	IEP	protein	TAIR	locus	2179424	TAIR	Publication	501680435	20030325
												-152.185	201.916	AGI_LocusCode	AT1G69840	hypersensitive	induced	reaction	1	GO	9414	TAIR	NCBITaxon	3702	IEA	AGI_LocusCode	AT5G35750	protein	TAIR	locus	2196749	TAIR	Publication	501796011|PMID	34562334	20211015
												-170.298	138.218	AGI_LocusCode	AT4G28300	AT4G28300	GO	9414	TAIR	NCBITaxon	3702	IEA	AGI_LocusCode	AT1G32640|AGI_LocusCode	AT2G22430|AGI_LocusCode	AT4G27410|AGI_LocusCode	AT4G31920|AGI_LocusCode	AT4G34000|AGI_LocusCode	AT5G64960	protein	TAIR	locus	2123693	TAIR	Publication	501796011|PMID	34562334	20211015
												-164.321	172.062	AGI_LocusCode	AT4G06534	AT4G06534	GO	9414	TAIR	NCBITaxon	3702	IEA	AGI_LocusCode	AT1G32640|AGI_LocusCode	AT2G22430|AGI_LocusCode	AT2G46680|AGI_LocusCode	AT3G19290|AGI_LocusCode	AT4G27410|AGI_LocusCode	AT4G34000|AGI_LocusCode	AT5G67300	protein	TAIR	locus	1005716404	TAIR	Publication	501796011|PMID	34562334	20211015
												-160.233	158.817	AGI_LocusCode	AT1G52890	NAC	domain	containing	protein	19	GO	9414	TAIR	NCBITaxon	3702	IMP	protein	TAIR	locus	2011531	TAIR	Publication	501713012|PMID	15319476	20060615
												-172.509	156.335	AGI_LocusCode	AT4G11350	GO	9414	TAIR	NCBITaxon	3702	IEA	AGI_LocusCode	AT1G32640|AGI_LocusCode	AT2G22430|AGI_LocusCode	AT2G46680|AGI_LocusCode	AT3G16857|AGI_LocusCode	AT3G19290|AGI_LocusCode	AT4G27410|AGI_LocusCode	AT4G31920|AGI_LocusCode	AT4G34000|AGI_LocusCode	AT4G37790|AGI_LocusCode	AT5G67300	protein	TAIR	locus	2128283	TAIR	Publication	501796011|PMID	34562334	20211015
												-164.071	168.635	AGI_LocusCode	AT1G59590	GO	9414	TAIR	NCBITaxon	3702	IEA	AGI_LocusCode	AT1G32640|AGI_LocusCode	AT2G22430|AGI_LocusCode	AT2G25180|AGI_LocusCode	AT2G46680|AGI_LocusCode	AT3G16857|AGI_LocusCode	AT4G27410|AGI_LocusCode	AT4G31920|AGI_LocusCode	AT4G34000|AGI_LocusCode	AT4G37790	protein	TAIR	locus	2202907	TAIR	Publication	501796011|PMID	34562334	20211015
												-181.519	173.592	AGI_LocusCode	AT1G69790	AT1G69790	GO	9414	TAIR	NCBITaxon	3702	IEA	AGI_LocusCode	AT1G32640|AGI_LocusCode	AT4G31920	protein	TAIR	locus	2205050	TAIR	Publication	501796011|PMID	34562334	20211015
														TAIR	locus	2050095	Probable	dehydrin	LEA	GO	9414	GO_Central	NCBITaxon	3702	IBA	PANTHER	PTN002119481|TAIR	locus	2199757|TAIR	locus	2034369|TAIR	locus	2034376|TAIR	locus	2154930|TAIR	locus	2080918	PANTHER	PTHR33346	protein	PMID	21873635	20170228
												-201.863	130.808	AGI_LocusCode	AT1G49230	AT1G49230	GO	9414	TAIR	NCBITaxon	3702	IMP	protein	TAIR	locus	2028436	TAIR	Publication	501756251|PMID	23831064	20220208
												-159.663	186.85	AGI_LocusCode	AT4G29780	AT4G29780	GO	9414	TAIR	NCBITaxon	3702	IEA	AGI_LocusCode	AT1G32640|AGI_LocusCode	AT2G22430|AGI_LocusCode	AT2G25180|AGI_LocusCode	AT2G38470|AGI_LocusCode	AT3G16857|AGI_LocusCode	AT3G19290|AGI_LocusCode	AT4G27410|AGI_LocusCode	AT4G31920|AGI_LocusCode	AT4G34000|AGI_LocusCode	AT4G37790|AGI_LocusCode	AT5G67300|AGI_LocusCode	AT2G36270	protein	TAIR	locus	2123874	TAIR	Publication	501796011|PMID	34562334	20211015
												-185.916	136.131	AGI_LocusCode	AT1G49220	AT1G49220	GO	9414	TAIR	NCBITaxon	3702	IEA	AGI_LocusCode	AT2G22430|AGI_LocusCode	AT2G46680|AGI_LocusCode	AT4G37790	protein	TAIR	locus	2028506	TAIR	Publication	501796011|PMID	34562334	20211015
												-150.549	139.701	AGI_LocusCode	AT1G69700	AT1G69700	GO	9414	TAIR	NCBITaxon	3702	IEP	protein	TAIR	locus	2205055	TAIR	Publication	501682038|PMID	12081371	20090128
												-134.052	202.824	AGI_LocusCode	AT3G05260	AT3G05260	GO	9414	TAIR	NCBITaxon	3702	IEA	AGI_LocusCode	AT3G19290	protein	TAIR	locus	2096284	TAIR	Publication	501796011|PMID	34562334	20211015
												-170.252	172.131	AGI_LocusCode	AT5G35750	AT5G35750	GO	9414	TAIR	NCBITaxon	3702	IEP	protein	TAIR	locus	2177261	TAIR	Publication	501723773|PMID	18077346	20080116
												-157.247	174.525	AGI_LocusCode	AT2G36290	GO	9414	TAIR	NCBITaxon	3702	IEA	AGI_LocusCode	AT5G67300	protein	TAIR	locus	2049415	TAIR	Publication	501796011|PMID	34562334	20211015
												-195.188	148.175	AGI_LocusCode	AT5G15260	AT5G15260	GO	9414	TAIR	NCBITaxon	3702	IEA	AGI_LocusCode	AT2G22430|AGI_LocusCode	AT2G25180|AGI_LocusCode	AT3G16857|AGI_LocusCode	AT3G19290|AGI_LocusCode	AT4G27410|AGI_LocusCode	AT4G31920|AGI_LocusCode	AT4G34000	protein	TAIR	locus	2150941	TAIR	Publication	501796011|PMID	34562334	20211015
												-158.285	178.418	AGI_LocusCode	AT4G11280	1-aminocyclopropane-1-carboxylic	acid	(acc)	synthase	6	GO	9414	TAIR	NCBITaxon	3702	IDA	protein	TAIR	locus	2128298	TAIR	Publication	501797153|PMID	34938306	20220115
												-178.079	188.765	AGI_LocusCode	AT2G36270	ABA	INSENSITIVE	5	GO	9414	TAIR	NCBITaxon	3702	IEP	protein	TAIR	locus	2049425	TAIR	Publication	501679468|PMID	11287670	20060609
												-177.942	138.329	AGI_LocusCode	AT1G79970	AT1G79970	GO	9414	TAIR	NCBITaxon	3702	IEA	AGI_LocusCode	AT2G22430|AGI_LocusCode	AT2G46680|AGI_LocusCode	AT4G27410|AGI_LocusCode	AT4G37790	protein	TAIR	locus	2016359	TAIR	Publication	501796011|PMID	34562334	20211015
												-182.476	118.714	AGI_LocusCode	AT4G11211	AT4G11211	GO	9414	TAIR	NCBITaxon	3702	IEA	AGI_LocusCode	AT1G32640|AGI_LocusCode	AT2G22430|AGI_LocusCode	AT3G19290|AGI_LocusCode	AT4G34000|AGI_LocusCode	AT4G37790	protein	TAIR	locus	1006230329	TAIR	Publication	501796011|PMID	34562334	20211015
												-201.995	191.447	AGI_LocusCode	AT5G62070	AT5G62070	GO	9414	TAIR	NCBITaxon	3702	IEA	AGI_LocusCode	AT2G22430|AGI_LocusCode	AT2G25180|AGI_LocusCode	AT3G16857|AGI_LocusCode	AT3G19290|AGI_LocusCode	AT4G27410|AGI_LocusCode	AT4G31920|AGI_LocusCode	AT4G34000|AGI_LocusCode	AT4G37790|AGI_LocusCode	AT5G67300	protein	TAIR	locus	2174088	TAIR	Publication	501796011|PMID	34562334	20211015
												-160.301	188.582	AGI_LocusCode	AT1G32230	AT1G32230	GO	9414	TAIR	NCBITaxon	3702	IMP	protein	TAIR	locus	2031700	TAIR	Publication	501712615|PMID	15208394	20081121
												-169.256	156.063	AGI_LocusCode	AT3G15500	NAC	domain	containing	protein	3	GO	9414	TAIR	NCBITaxon	3702	IMP	protein	TAIR	locus	2090176	TAIR	Publication	501713012|PMID	15319476	20060615
												-197.385	174.728	AGI_LocusCode	AT4G11300	AT4G11300	GO	9414	TAIR	NCBITaxon	3702	IEA	AGI_LocusCode	AT1G32640|AGI_LocusCode	AT2G22430|AGI_LocusCode	AT2G25180|AGI_LocusCode	AT2G46680|AGI_LocusCode	AT3G16857|AGI_LocusCode	AT4G27410|AGI_LocusCode	AT4G31920|AGI_LocusCode	AT4G34000|AGI_LocusCode	AT4G37790|AGI_LocusCode	AT5G67300	protein	TAIR	locus	2128318	TAIR	Publication	501796011|PMID	34562334	20211015
												-201.368	112.711	AGI_LocusCode	AT5G02550	AT5G02550	GO	9414	TAIR	NCBITaxon	3702	IEA	AGI_LocusCode	AT3G16857|AGI_LocusCode	AT5G67300	protein	TAIR	locus	2181793	TAIR	Publication	501796011|PMID	34562334	20211015
												-165.386	206.634	AGI_LocusCode	AT1G46768	related	to	AP2	1	GO	9414	TAIR	NCBITaxon	3702	IMP	protein	TAIR	locus	2825842	TAIR	Publication	501736423|PMID	20230648	20100414
												-132.383	192.395	AGI_LocusCode	AT5G56030	heat	shock	protein	81-2	GO	9414	TAIR	NCBITaxon	3702	IMP	protein	TAIR	locus	2161815	TAIR	Publication	501729549|PMID	19148673	20090227
												-165.668	147.997	AGI_LocusCode	AT4G26130	AT4G26130	GO	9414	TAIR	NCBITaxon	3702	IEA	AGI_LocusCode	AT2G22430|AGI_LocusCode	AT4G27410|AGI_LocusCode	AT4G37790	protein	TAIR	locus	2120815	TAIR	Publication	501796011|PMID	34562334	20211015
												-172.671	177.855	AGI_LocusCode	AT2G33700	protein	phosphatase	2C	G	Group	1	GO	9414	TAIR	NCBITaxon	3702	IEP	protein	TAIR	locus	2057635	TAIR	Publication	501748878|PMID	22627139	20120614
												-171.147	155.067	AGI_LocusCode	AT3G11420	GO	9414	TAIR	NCBITaxon	3702	IEA	AGI_LocusCode	AT1G32640|AGI_LocusCode	AT2G22430|AGI_LocusCode	AT2G46680|AGI_LocusCode	AT3G16857|AGI_LocusCode	AT3G19290|AGI_LocusCode	AT4G27410|AGI_LocusCode	AT4G31920|AGI_LocusCode	AT4G34000|AGI_LocusCode	AT4G37790|AGI_LocusCode	AT5G67300	protein	TAIR	locus	2080797	TAIR	Publication	501796011|PMID	34562334	20211015
												-184.108	191.308	AGI_LocusCode	AT3G11410	protein	phosphatase	2CA	GO	9414	TAIR	NCBITaxon	3702	IEP	protein	TAIR	locus	2080787	TAIR	Publication	501718206|PMID	16361522	20060503
												-184.108	191.308	AGI_LocusCode	AT3G11410	protein	phosphatase	2CA	GO	9414	TAIR	NCBITaxon	3702	IEP	protein	TAIR	locus	2080787	TAIR	Publication	501725136|PMID	18552355	20080821
												-152.021	224.34	AGI_LocusCode	AT4G25670	AT4G25670	GO	9414	TAIR	NCBITaxon	3702	IEA	AGI_LocusCode	AT3G16857|AGI_LocusCode	AT3G19290|AGI_LocusCode	AT4G27410|AGI_LocusCode	AT4G31920|AGI_LocusCode	AT4G34000|AGI_LocusCode	AT5G67300|AGI_LocusCode	AT3G11410	protein	TAIR	locus	2131366	TAIR	Publication	501796011|PMID	34562334	20211015
												-148.13	149.826	AGI_LocusCode	AT5G02420	GO	9414	TAIR	NCBITaxon	3702	IEA	AGI_LocusCode	AT2G22430|AGI_LocusCode	AT2G25180|AGI_LocusCode	AT2G46680|AGI_LocusCode	AT3G16857|AGI_LocusCode	AT3G19290|AGI_LocusCode	AT4G27410|AGI_LocusCode	AT4G31920|AGI_LocusCode	AT4G34000|AGI_LocusCode	AT4G37790|AGI_LocusCode	AT5G67300	protein	TAIR	locus	2181728	TAIR	Publication	501796011|PMID	34562334	20211015
												-133.197	205.565	AGI_LocusCode	AT5G66110	heavy	metal	associated	isoprenylated	plant	protein	27	GO	9414	TAIR	NCBITaxon	3702	IEA	AGI_LocusCode	AT3G19290|AGI_LocusCode	AT4G34000|AGI_LocusCode	AT1G69600	protein	TAIR	locus	2156927	TAIR	Publication	501796011|PMID	34562334	20211015
												-143.357	257.929	AGI_LocusCode	AT3G28335	AT3G28335	GO	9414	TAIR	NCBITaxon	3702	IEA	AGI_LocusCode	AT4G27410	protein	TAIR	locus	6532567116	TAIR	Publication	501796011|PMID	34562334	20211015
												-178.221	170.256	AGI_LocusCode	AT3G24780	AT3G24780	GO	9414	TAIR	NCBITaxon	3702	IEA	AGI_LocusCode	AT3G19290	protein	TAIR	locus	2087333	TAIR	Publication	501796011|PMID	34562334	20211015
												-157.247	188.041	AGI_LocusCode	AT3G21670	AT3G21670	GO	9414	TAIR	NCBITaxon	3702	IEA	AGI_LocusCode	AT3G16857	protein	TAIR	locus	2089935	TAIR	Publication	501796011|PMID	34562334	20211015
												-154.011	240.165	AGI_LocusCode	AT2G23340	DREB	and	EAR	motif	protein	3	GO	9414	TAIR	NCBITaxon	3702	IEA	AGI_LocusCode	AT2G22430|AGI_LocusCode	AT2G38470|AGI_LocusCode	AT2G46680|AGI_LocusCode	AT3G16857|AGI_LocusCode	AT4G27410|AGI_LocusCode	AT4G31920|AGI_LocusCode	AT4G34000|AGI_LocusCode	AT4G37790|AGI_LocusCode	AT5G67300	protein	TAIR	locus	2058641	TAIR	Publication	501796011|PMID	34562334	20211015
												-125.433	229.679	AGI_LocusCode	AT3G28270	AT3G28270	GO	42631	TAIR	NCBITaxon	3702	IMP	protein	TAIR	locus	2095395	TAIR	Publication	501766170|PMID	26240315	20150923
												-125.68	277.03	AGI_LocusCode	AT4G31830	AT4G31830	GO	9414	TAIR	NCBITaxon	3702	IEA	AGI_LocusCode	AT2G22430|AGI_LocusCode	AT3G19290|AGI_LocusCode	AT4G34000	protein	TAIR	locus	2116762	TAIR	Publication	501796011|PMID	34562334	20211015
												-146.298	184.149	AGI_LocusCode	AT3G24190	AT3G24190	GO	9414	TAIR	NCBITaxon	3702	IEA	AGI_LocusCode	AT2G22430|AGI_LocusCode	AT3G16857|AGI_LocusCode	AT3G19290|AGI_LocusCode	AT4G31920|AGI_LocusCode	AT4G34000|AGI_LocusCode	AT4G37790|AGI_LocusCode	AT5G67300	protein	TAIR	locus	2093711	TAIR	Publication	501796011|PMID	34562334	20211015
												-188.109	129.568	AGI_LocusCode	AT4G28150	AT4G28150	GO	9414	TAIR	NCBITaxon	3702	IEA	AGI_LocusCode	AT2G22430|AGI_LocusCode	AT4G34000|AGI_LocusCode	AT4G37790	protein	TAIR	locus	2123718	TAIR	Publication	501796011|PMID	34562334	20211015
												-164.963	181.184	AGI_LocusCode	AT1G05850	POM-POM1	GO	9414	TAIR	NCBITaxon	3702	IMP	protein	TAIR	locus	2198688	TAIR	Publication	501720620|PMID	17156413	20070206
												-195.194	154.413	AGI_LocusCode	AT1G69600	zinc	finger	homeodomain	1	GO	9414	TAIR	NCBITaxon	3702	IMP	protein	TAIR	locus	2026734	TAIR	Publication	501720755|PMID	17233795	20070208
												-127.628	184.92	AGI_LocusCode	AT4G06634	Yin	Yang	1	GO	9414	UniProt	NCBITaxon	3702	IEP	protein	TAIR	locus	1005716361	TAIR	Publication	501768576|PMID	26961720	20210331
												-202.983	162.086	AGI_LocusCode	AT5G15190	AT5G15190	GO	9414	TAIR	NCBITaxon	3702	IEA	AGI_LocusCode	AT2G25180|AGI_LocusCode	AT3G16857|AGI_LocusCode	AT3G19290|AGI_LocusCode	AT4G27410|AGI_LocusCode	AT4G34000|AGI_LocusCode	AT5G67300	protein	TAIR	locus	2150961	TAIR	Publication	501796011|PMID	34562334	20211015
												-109.296	296.142	AGI_LocusCode	AT1G52690	AT1G52690	GO	9414	UniProt	NCBITaxon	3702	IDA	protein	TAIR	locus	2035109	TAIR	Publication	501764182|PMID	25988244	20210331
												-160.959	151.894	AGI_LocusCode	AT3G25870	AT3G25870	GO	9414	TAIR	NCBITaxon	3702	IEA	AGI_LocusCode	AT2G25180|AGI_LocusCode	AT2G46680|AGI_LocusCode	AT3G16857|AGI_LocusCode	AT3G19290|AGI_LocusCode	AT4G27410|AGI_LocusCode	AT4G31920|AGI_LocusCode	AT4G34000|AGI_LocusCode	AT4G37790|AGI_LocusCode	AT5G67300	protein	TAIR	locus	2092105	TAIR	Publication	501796011|PMID	34562334	20211015
												-157.734	159.196	AGI_LocusCode	AT5G25370	AT5G25370	GO	9414	TAIR	NCBITaxon	3702	IMP	protein	TAIR	locus	2145452	TAIR	Publication	501724279|PMID	18364466	20080414
												-200.131	175.298	AGI_LocusCode	AT4G28085	AT4G28085	GO	9414	TAIR	NCBITaxon	3702	IEA	AGI_LocusCode	AT1G32640|AGI_LocusCode	AT2G22430|AGI_LocusCode	AT3G16857|AGI_LocusCode	AT3G19290|AGI_LocusCode	AT4G27410|AGI_LocusCode	AT4G31920|AGI_LocusCode	AT4G34000	protein	TAIR	locus	505006528	TAIR	Publication	501796011|PMID	34562334	20211015
												-187.873	151.428	AGI_LocusCode	AT4G31920	AT4G31920	GO	9414	TAIR	NCBITaxon	3702	IEP	protein	TAIR	locus	2116587	TAIR	Publication	501768295|PMID	26884175	20160224
												-187.873	151.428	AGI_LocusCode	AT4G31920	AT4G31920	GO	9414	TAIR	NCBITaxon	3702	IGI	AGI_LocusCode	AT3G16857|AGI_LocusCode	AT2G25180	protein	TAIR	locus	2116587	TAIR	Publication	501768295|PMID	26884175	20160224
												-148.114	163.051	AGI_LocusCode	AT1G62810	COPPER	AMINE	OXIDASE1	GO	9414	UniProt	NCBITaxon	3702	IEP	protein	TAIR	locus	2026267	TAIR	Publication	501787736|PMID	31862580	20220330
												-229.162	118.378	AGI_LocusCode	AT1G05783	AT1G05783	GO	9414	TAIR	NCBITaxon	3702	IEA	AGI_LocusCode	AT1G32640	protein	TAIR	locus	6532568642	TAIR	Publication	501796011|PMID	34562334	20211015
												-181.11	151.865	AGI_LocusCode	AT5G35560	AT5G35560	GO	9414	TAIR	NCBITaxon	3702	IEA	AGI_LocusCode	AT2G22430|AGI_LocusCode	AT2G46680|AGI_LocusCode	AT4G27410|AGI_LocusCode	AT4G34000|AGI_LocusCode	AT4G37790	protein	TAIR	locus	2169548	TAIR	Publication	501796011|PMID	34562334	20211015
												-167.076	195.822	AGI_LocusCode	AT1G32080	GO	42631	TAIR	NCBITaxon	3702	IMP	protein	TAIR	locus	2031745	TAIR	Publication	501777519|PMID	29097201	20180919
												-140.881	171.835	AGI_LocusCode	AT3G54770	ABA-regulated	RNA-binding	protein	1	GO	9414	TAIR	NCBITaxon	3702	IMP	protein	TAIR	locus	2102435	TAIR	Publication	501751576|PMID	23040517	20121129
												-201.311	173.667	AGI_LocusCode	AT3G15760	AT3G15760	GO	9414	TAIR	NCBITaxon	3702	IEA	AGI_LocusCode	AT1G32640|AGI_LocusCode	AT3G16857|AGI_LocusCode	AT4G27410|AGI_LocusCode	AT4G31920|AGI_LocusCode	AT4G34000|AGI_LocusCode	AT5G67300	protein	TAIR	locus	2093277	TAIR	Publication	501796011|PMID	34562334	20211015
												-153.769	170.256	AGI_LocusCode	AT3G15780	AT3G15780	GO	9414	TAIR	NCBITaxon	3702	IEA	AGI_LocusCode	AT1G32640|AGI_LocusCode	AT2G22430|AGI_LocusCode	AT5G67300	protein	TAIR	locus	2093187	TAIR	Publication	501796011|PMID	34562334	20211015
												-158.536	162	AGI_LocusCode	AT5G49700	AT-hook	motif	nuclear	localized	protein	17	GO	9414	TAIR	NCBITaxon	3702	IEA	AGI_LocusCode	AT1G32640|AGI_LocusCode	AT2G22430|AGI_LocusCode	AT2G25180|AGI_LocusCode	AT2G38470|AGI_LocusCode	AT2G46680|AGI_LocusCode	AT3G16857|AGI_LocusCode	AT3G19290|AGI_LocusCode	AT4G27410|AGI_LocusCode	AT4G31920|AGI_LocusCode	AT4G34000|AGI_LocusCode	AT4G37790|AGI_LocusCode	AT5G67300	protein	TAIR	locus	2157007	TAIR	Publication	501796011|PMID	34562334
												-188.755	153.822	AGI_LocusCode	AT2G33280	AT2G33280	GO	9414	TAIR	NCBITaxon	3702	IEA	AGI_LocusCode	AT2G22430|AGI_LocusCode	AT3G16857|AGI_LocusCode	AT4G27410|AGI_LocusCode	AT4G31920|AGI_LocusCode	AT4G34000	protein	TAIR	locus	2051078	TAIR	Publication	501796011|PMID	34562334	20211015
												-173.177	172.144	AGI_LocusCode	AT3G51990	AT3G51990	GO	9414	TAIR	NCBITaxon	3702	IEA	AGI_LocusCode	AT2G46680|AGI_LocusCode	AT4G27410|AGI_LocusCode	AT4G37790|AGI_LocusCode	AT4G31920	protein	TAIR	locus	2083815	TAIR	Publication	501796011|PMID	34562334	20211015
												-219.62	131.872	AGI_LocusCode	AT1G76980	AT1G76980	GO	9414	TAIR	NCBITaxon	3702	IEA	AGI_LocusCode	AT1G32640|AGI_LocusCode	AT2G22430|AGI_LocusCode	AT2G46680|AGI_LocusCode	AT3G16857|AGI_LocusCode	AT3G19290|AGI_LocusCode	AT4G27410|AGI_LocusCode	AT4G31920|AGI_LocusCode	AT4G34000|AGI_LocusCode	AT4G37790|AGI_LocusCode	AT5G67300	protein	TAIR	locus	2025307	TAIR	Publication	501796011|PMID	34562334	20211015
												-161.951	175.255	AGI_LocusCode	AT2G33230	AT2G33230	GO	9414	TAIR	NCBITaxon	3702	IMP	protein	TAIR	locus	2046545	TAIR	Publication	501745702|PMID	22109847	20111216
												-145.47	186.609	AGI_LocusCode	AT3G51920	calmodulin	9	GO	9414	TAIR	NCBITaxon	3702	IMP	protein	TAIR	locus	2083700	TAIR	Publication	501727298|PMID	18643966	20080903
												-161.911	153.646	AGI_LocusCode	AT5G49690	AT5G49690	GO	9414	TAIR	NCBITaxon	3702	IEA	AGI_LocusCode	AT2G22430|AGI_LocusCode	AT3G19290|AGI_LocusCode	AT4G34000	protein	TAIR	locus	2156997	TAIR	Publication	501796011|PMID	34562334	20211015
												-143.285	159.7	AGI_LocusCode	AT5G22460	GO	9414	TAIR	NCBITaxon	3702	IEA	AGI_LocusCode	AT2G22430|AGI_LocusCode	AT4G27410	protein	TAIR	locus	2176367	TAIR	Publication	501796011|PMID	34562334	20211015
												-151.758	250.593	AGI_LocusCode	AT1G02820	AT1G02820	GO	9414	UniProt	NCBITaxon	3702	IEP	protein	TAIR	locus	2024735	TAIR	Publication	501746923|PMID	22127738	20210331
												-129.307	231.099	AGI_LocusCode	AT5G12140	cystatin-1	GO	42631	TAIR	NCBITaxon	3702	IEP	protein	TAIR	locus	2177063	TAIR	Publication	501738238|PMID	20526604	20100715
												-171.992	136.232	AGI_LocusCode	AT4G14450	GO	9414	TAIR	NCBITaxon	3702	IEA	AGI_LocusCode	AT2G38470	protein	TAIR	locus	2129750	TAIR	Publication	501796011|PMID	34562334	20211015
												-144.689	172.199	AGI_LocusCode	AT2G43350	AT2G43350	GO	42631	TAIR	NCBITaxon	3702	IMP	protein	TAIR	locus	2058233	TAIR	Publication	501719871|PMID	16998070	20061031
												-110.903	231.505	AGI_LocusCode	AT5G66400	AT5G66400	GO	9414	TAIR	NCBITaxon	3702	IEP	protein	TAIR	locus	2154930	TAIR	Publication	4541|PMID	7823904	20060518
												-277.812	103.625	AGI_LocusCode	AT5G49525	AT5G49525	GO	9414	TAIR	NCBITaxon	3702	IEA	AGI_LocusCode	AT2G22430|AGI_LocusCode	AT2G38470|AGI_LocusCode	AT3G16857|AGI_LocusCode	AT3G19290|AGI_LocusCode	AT4G27410|AGI_LocusCode	AT4G31920|AGI_LocusCode	AT4G34000|AGI_LocusCode	AT4G37790	protein	TAIR	locus	1005716786	TAIR	Publication	501796011|PMID	34562334	20211015
												-195.95	139.239	AGI_LocusCode	AT3G48240	AT3G48240	GO	9414	TAIR	NCBITaxon	3702	IEA	AGI_LocusCode	AT2G22430|AGI_LocusCode	AT3G16857|AGI_LocusCode	AT3G19290|AGI_LocusCode	AT4G27410|AGI_LocusCode	AT4G34000|AGI_LocusCode	AT4G37790|AGI_LocusCode	AT5G67300	protein	TAIR	locus	2101175	TAIR	Publication	501796011|PMID	34562334	20211015
												-154.293	181.515	AGI_LocusCode	AT1G09480	AT1G09480	GO	9414	TAIR	NCBITaxon	3702	IEA	AGI_LocusCode	AT2G22430|AGI_LocusCode	AT3G16857	protein	TAIR	locus	2012250	TAIR	Publication	501796011|PMID	34562334	20211015
												-180.286	162.181	AGI_LocusCode	AT4G08920	cryptochrome	1	GO	9414	TAIR	NCBITaxon	3702	IGI	AGI_LocusCode	AT1G04400	protein	TAIR	locus	2138728	TAIR	Publication	501717502|PMID	16093319	20110325
												-131.121	155.508	AGI_LocusCode	AT3G14595	AT3G14595	GO	9414	TAIR	NCBITaxon	3702	IEA	AGI_LocusCode	AT3G16857|AGI_LocusCode	AT3G19290|AGI_LocusCode	AT4G31920|AGI_LocusCode	AT4G34000	protein	TAIR	locus	505006347	TAIR	Publication	501796011|PMID	34562334	20211015
												-160.882	222.675	AGI_LocusCode	AT1G12320	AT1G12320	GO	9414	TAIR	NCBITaxon	3702	IEA	AGI_LocusCode	AT4G31920	protein	TAIR	locus	2034645	TAIR	Publication	501796011|PMID	34562334	20211015
												-169.83	147.823	AGI_LocusCode	AT3G55990	ESKIMO	1	not	GO	9414	TAIR	NCBITaxon	3702	IMP	protein	TAIR	locus	2082078	TAIR	Publication	501720938|PMID	17316173	20070314
												-106.508	202.714	AGI_LocusCode	AT5G52310	AT5G52310	GO	9269	TAIR	NCBITaxon	3702	IMP	protein	TAIR	locus	2156662	TAIR	Publication	501680435	20030501
												-106.508	202.714	AGI_LocusCode	AT5G52310	AT5G52310	GO	9414	UniProt	NCBITaxon	3702	IEP	protein	TAIR	locus	2156662	TAIR	Publication	501705840|PMID	12694590	20210331
												-106.508	202.714	AGI_LocusCode	AT5G52310	AT5G52310	GO	9414	TAIR	NCBITaxon	3702	IEP	protein	TAIR	locus	2156662	TAIR	Publication	501718566|PMID	16463099	20060411
												-106.508	202.714	AGI_LocusCode	AT5G52310	AT5G52310	GO	9414	UniProt	NCBITaxon	3702	IEP	protein	TAIR	locus	2156662	TAIR	Publication	501720765|PMID	17227550	20210331
												-106.508	202.714	AGI_LocusCode	AT5G52310	AT5G52310	GO	9414	UniProt	NCBITaxon	3702	IEP	protein	TAIR	locus	2156662	TAIR	Publication	501728785|PMID	18779215	20210331
												-106.508	202.714	AGI_LocusCode	AT5G52310	AT5G52310	GO	9414	UniProt	NCBITaxon	3702	IEP	protein	TAIR	locus	2156662	TAIR	Publication	501742234|PMID	21374086	20210331
												-106.508	202.714	AGI_LocusCode	AT5G52310	AT5G52310	GO	9414	UniProt	NCBITaxon	3702	IEP	protein	TAIR	locus	2156662	TAIR	Publication	501748509|PMID	22505693	20210331
												-106.508	202.714	AGI_LocusCode	AT5G52310	AT5G52310	GO	9414	UniProt	NCBITaxon	3702	IEP	protein	TAIR	locus	2156662	TAIR	Publication	501751138|PMID	22983672	20210331
												-104.208	227.861	AGI_LocusCode	AT5G52300	AT5G52300	GO	9414	TAIR	NCBITaxon	3702	IEP	protein	TAIR	locus	2156652	TAIR	Publication	501718566|PMID	16463099	20060411
												-104.208	227.861	AGI_LocusCode	AT5G52300	AT5G52300	GO	9414	TAIR	NCBITaxon	3702	IEP	protein	TAIR	locus	2156652	TAIR	Publication	5269|PMID	8437577	20030702
												-104.208	227.861	AGI_LocusCode	AT5G52300	AT5G52300	GO	9414	TAIR	NCBITaxon	3702	IEP	protein	TAIR	locus	2156652	TAIR	Publication	5252|PMID	8448363	20050120
												-160.006	169.738	AGI_LocusCode	AT2G36780	AT2G36780	GO	9414	TAIR	NCBITaxon	3702	IEA	AGI_LocusCode	AT3G15500|AGI_LocusCode	AT3G16857|AGI_LocusCode	AT4G27410	protein	TAIR	locus	2040530	TAIR	Publication	501796011|PMID	34562334	20211015
												-148.136	182.851	AGI_LocusCode	AT1G76080	chloroplastic	drought-induced	stress	protein	of	32	kD	GO	9414	UniProt	NCBITaxon	3702	TAS	protein	TAIR	locus	2199803	TAIR	Publication	501715881|PMID	12084836	20210331
												-173.816	154.686	AGI_LocusCode	AT4G38940	AT4G38940	GO	9414	TAIR	NCBITaxon	3702	IEA	AGI_LocusCode	AT2G22430|AGI_LocusCode	AT3G16857|AGI_LocusCode	AT4G31920|AGI_LocusCode	AT5G67300	protein	TAIR	locus	2120262	TAIR	Publication	501796011|PMID	34562334	20211015
												-157.584	174.731	AGI_LocusCode	AT1G59950	GO	9414	TAIR	NCBITaxon	3702	IEA	AGI_LocusCode	AT4G37790	protein	TAIR	locus	2025926	TAIR	Publication	501796011|PMID	34562334	20211015
												-218.386	127.136	AGI_LocusCode	AT4G18422	AT4G18422	GO	9414	TAIR	NCBITaxon	3702	IEA	AGI_LocusCode	AT3G19290|AGI_LocusCode	AT4G34000	protein	TAIR	locus	5019474835	TAIR	Publication	501796011|PMID	34562334	20211015
												-153.439	186.503	AGI_LocusCode	AT1G59910	FORMIN	HOMOLOGUE	7	GO	9414	TAIR	NCBITaxon	3702	IEA	AGI_LocusCode	AT1G32640|AGI_LocusCode	AT2G22430|AGI_LocusCode	AT2G25180|AGI_LocusCode	AT2G38470|AGI_LocusCode	AT3G16857|AGI_LocusCode	AT3G19290|AGI_LocusCode	AT4G27410|AGI_LocusCode	AT4G31920|AGI_LocusCode	AT4G34000|AGI_LocusCode	AT4G37790|AGI_LocusCode	AT5G67300	protein	TAIR	locus	2025981	TAIR	Publication	501796011|PMID	34562334	20211015
												-199.738	147.265	AGI_LocusCode	AT5G42030	AT5G42030	GO	9414	TAIR	NCBITaxon	3702	IEA	AGI_LocusCode	AT1G32640|AGI_LocusCode	AT2G22430|AGI_LocusCode	AT2G46680|AGI_LocusCode	AT4G27410|AGI_LocusCode	AT4G31920|AGI_LocusCode	AT4G34000|AGI_LocusCode	AT4G37790|AGI_LocusCode	AT5G67300	protein	TAIR	locus	2165730	TAIR	Publication	501796011|PMID	34562334	20211015
												-154.945	176.824	AGI_LocusCode	AT4G28680	AT4G28680	GO	9414	TAIR	NCBITaxon	3702	IEP	protein	TAIR	locus	2139855	TAIR	Publication	501730456|PMID	19450582	20130207
												-184.345	171.893	AGI_LocusCode	AT2G46940	AT2G46940	GO	9414	TAIR	NCBITaxon	3702	IEA	AGI_LocusCode	AT1G32640|AGI_LocusCode	AT2G22430|AGI_LocusCode	AT2G25180|AGI_LocusCode	AT2G38470|AGI_LocusCode	AT3G16857|AGI_LocusCode	AT4G31920|AGI_LocusCode	AT4G34000|AGI_LocusCode	AT4G37790	protein	TAIR	locus	2041414	TAIR	Publication	501796011|PMID	34562334	20211015
												-145.632	232.029	AGI_LocusCode	AT1G22480	GO	9414	TAIR	NCBITaxon	3702	IEA	AGI_LocusCode	AT1G32640|AGI_LocusCode	AT4G31920	protein	TAIR	locus	2009552	TAIR	Publication	501796011|PMID	34562334	20211015
												-169.487	176.86	AGI_LocusCode	AT5G05410	AT5G05410	GO	9414	TIGR	NCBITaxon	3702	TAS	protein	TAIR	locus	2153504	TAIR	Publication	428|PMID	10809011	20030417
												-169.487	176.86	AGI_LocusCode	AT5G05410	AT5G05410	GO	9414	TAIR	NCBITaxon	3702	IMP	protein	TAIR	locus	2153504	TAIR	Publication	501718918|PMID	16617101	20060609
												-177.042	172.726	AGI_LocusCode	AT1G29120	AT1G29120	GO	9414	TAIR	NCBITaxon	3702	IEA	AGI_LocusCode	AT2G22430|AGI_LocusCode	AT2G46680|AGI_LocusCode	AT3G16857|AGI_LocusCode	AT4G27410|AGI_LocusCode	AT4G31920|AGI_LocusCode	AT4G34000|AGI_LocusCode	AT4G37790|AGI_LocusCode	AT5G67300	protein	TAIR	locus	2029904	TAIR	Publication	501796011|PMID	34562334	20211015
												-164.216	167.253	AGI_LocusCode	AT2G36630	AT2G36630	GO	9414	TAIR	NCBITaxon	3702	IEA	AGI_LocusCode	AT3G19290|AGI_LocusCode	AT4G34000	protein	TAIR	locus	2040605	TAIR	Publication	501796011|PMID	34562334	20211015
												-162.521	176.133	AGI_LocusCode	AT1G59870	PENETRATION	3	GO	9414	UniProt	NCBITaxon	3702	IMP	protein	TAIR	locus	2025931	TAIR	Publication	501735913|PMID	20088904	20210331
												-174.841	180.104	AGI_LocusCode	AT1G32640	GO	9269	TAIR	NCBITaxon	3702	IEP	protein	TAIR	locus	2035609	TAIR	Publication	2977|PMID	9368419	20031027
												-187.426	153.151	AGI_LocusCode	AT5G62470	myb	domain	protein	96	GO	9414	TAIR	NCBITaxon	3702	IMP	protein	TAIR	locus	2154119	TAIR	Publication	501733462|PMID	19625633	20090929
												-168.936	155.066	AGI_LocusCode	AT1G05680	Uridine	diphosphate	glycosyltransferase	7400	GO	42631	TAIR	NCBITaxon	3702	IEP	protein	TAIR	locus	2031983	TAIR	Publication	501739702|PMID	20798329	20100908
												-199.774	146.071	AGI_LocusCode	AT1G69430	AT1G69430	GO	9414	TAIR	NCBITaxon	3702	IEA	AGI_LocusCode	AT2G22430|AGI_LocusCode	AT3G16857|AGI_LocusCode	AT3G19290|AGI_LocusCode	AT4G27410|AGI_LocusCode	AT4G31920|AGI_LocusCode	AT4G34000|AGI_LocusCode	AT5G67300	protein	TAIR	locus	2007096	TAIR	Publication	501796011|PMID	34562334	20211015
												-166.055	158.36	AGI_LocusCode	AT1G05675	AT1G05675	GO	9414	TAIR	NCBITaxon	3702	IEA	AGI_LocusCode	AT2G22430	protein	TAIR	locus	6530298131	TAIR	Publication	501796011|PMID	34562334	20211015
												-162.885	155.483	AGI_LocusCode	AT5G35460	AT5G35460	GO	9414	TAIR	NCBITaxon	3702	IEA	AGI_LocusCode	AT1G33240|AGI_LocusCode	AT2G22430|AGI_LocusCode	AT2G46680|AGI_LocusCode	AT3G19290|AGI_LocusCode	AT4G34000|AGI_LocusCode	AT1G01620|AGI_LocusCode	AT3G02130	protein	TAIR	locus	2169533	TAIR	Publication	501796011|PMID	34562334	20211015
												-186.34	156.855	AGI_LocusCode	AT1G72950	AT1G72950	GO	9414	TAIR	NCBITaxon	3702	IEA	AGI_LocusCode	AT3G16857|AGI_LocusCode	AT5G67300	protein	TAIR	locus	2032597	TAIR	Publication	501796011|PMID	34562334	20211015
												-157.407	179.431	AGI_LocusCode	AT1G72940	TIR-NBS11	GO	9414	TAIR	NCBITaxon	3702	IEA	AGI_LocusCode	AT2G22430|AGI_LocusCode	AT2G46680|AGI_LocusCode	AT3G16857|AGI_LocusCode	AT4G37790|AGI_LocusCode	AT5G67300	protein	TAIR	locus	2032753	TAIR	Publication	501796011|PMID	34562334	20211015
												-160.822	165.721	AGI_LocusCode	AT5G45690	AT5G45690	GO	9414	TAIR	NCBITaxon	3702	IEA	AGI_LocusCode	AT3G19290|AGI_LocusCode	AT4G34000	protein	TAIR	locus	2171968	TAIR	Publication	501796011|PMID	34562334	20211015
												-136.345	169.831	AGI_LocusCode	AT1G52400	beta	glucosidase	18	GO	9414	TAIR	NCBITaxon	3702	IEP	protein	TAIR	locus	2018179	TAIR	Publication	501731709|PMID	16990135	20100602
												-127.841	184.532	AGI_LocusCode	AT3G15810	AT3G15810	GO	9414	TAIR	NCBITaxon	3702	IEA	AGI_LocusCode	AT1G32640|AGI_LocusCode	AT2G22430|AGI_LocusCode	AT2G25180|AGI_LocusCode	AT3G16857|AGI_LocusCode	AT4G31920|AGI_LocusCode	AT4G34000|AGI_LocusCode	AT4G37790|AGI_LocusCode	AT5G67300	protein	TAIR	locus	2093242	TAIR	Publication	501796011|PMID	34562334	20211015
												-159.19	180.987	AGI_LocusCode	AT1G79600	AT1G79600	GO	9414	UniProt	NCBITaxon	3702	IMP	protein	TAIR	locus	2019838	TAIR	Publication	501755087|PMID	23673981	20210331
												-185.526	151.07	AGI_LocusCode	AT5G45630	AT5G45630	GO	9414	TAIR	NCBITaxon	3702	IEA	AGI_LocusCode	AT3G19290|AGI_LocusCode	AT4G27410|AGI_LocusCode	AT4G34000	protein	TAIR	locus	2172008	TAIR	Publication	501796011|PMID	34562334	20211015
												-152.228	163.26	AGI_LocusCode	AT5G25130	AT5G25130	GO	9414	TAIR	NCBITaxon	3702	IEA	AGI_LocusCode	AT2G22430|AGI_LocusCode	AT2G46680|AGI_LocusCode	AT4G27410|AGI_LocusCode	AT4G34000|AGI_LocusCode	AT4G37790|AGI_LocusCode	AT5G67300	protein	TAIR	locus	2179280	TAIR	Publication	501796011|PMID	34562334	20211015
												-140.758	179.44	AGI_LocusCode	AT1G62660	AT1G62660	GO	9414	UniProt	NCBITaxon	3702	IEP	protein	TAIR	locus	2026177	TAIR	Publication	501735479|PMID	19901034	20210331
												-112.843	200.072	AGI_LocusCode	AT2G46140	AT2G46140	GO	9269	InterPro	NCBITaxon	3702	IEA	InterPro	IPR013990	protein	TAIR	locus	2062933	TAIR	AnalysisReference	501756966	20220628
												-170.054	198.156	AGI_LocusCode	AT3G44380	AT3G44380	GO	9269	InterPro	NCBITaxon	3702	IEA	InterPro	IPR013990	protein	TAIR	locus	2100177	TAIR	AnalysisReference	501756966	20220628
												-158.767	172.496	AGI_LocusCode	AT2G46100	AT2G46100	GO	9414	TAIR	NCBITaxon	3702	IEA	AGI_LocusCode	AT1G32640|AGI_LocusCode	AT2G22430|AGI_LocusCode	AT2G46680|AGI_LocusCode	AT4G37790	protein	TAIR	locus	2062989	TAIR	Publication	501796011|PMID	34562334	20211015
												-166.645	151.035	AGI_LocusCode	AT1G69310	AT1G69310	GO	9414	TAIR	NCBITaxon	3702	IMP	protein	TAIR	locus	2007081	TAIR	Publication	501750684|PMID	22930734	20120917
												-172.196	177.232	AGI_LocusCode	AT3G05640	E	Growth-Regulating	1	GO	9414	TAIR	NCBITaxon	3702	IEP	protein	TAIR	locus	2078117	TAIR	Publication	501725136|PMID	18552355	20080821
												-153.813	147.961	AGI_LocusCode	AT4G01420	AT4G01420	GO	9414	TAIR	NCBITaxon	3702	IMP	protein	TAIR	locus	2125162	TAIR	Publication	501735957|PMID	20077023	20100209
												-168.921	165.513	AGI_LocusCode	AT4G31390	AT4G31390	GO	9414	UniProt	NCBITaxon	3702	IMP	protein	TAIR	locus	2128116	TAIR	Publication	501755087|PMID	23673981	20210331
												-167.554	181.834	AGI_LocusCode	AT4G21910	GO	9414	TAIR	NCBITaxon	3702	IEA	AGI_LocusCode	AT1G32640|AGI_LocusCode	AT2G22430|AGI_LocusCode	AT3G16857|AGI_LocusCode	AT3G19290|AGI_LocusCode	AT4G27410|AGI_LocusCode	AT4G31920|AGI_LocusCode	AT4G34000|AGI_LocusCode	AT4G37790|AGI_LocusCode	AT5G67300	protein	TAIR	locus	2141672	TAIR	Publication	501796011|PMID	34562334	20211015
												-145.054	174.761	AGI_LocusCode	AT1G05500	GO	9414	TAIR	NCBITaxon	3702	IEA	AGI_LocusCode	AT3G16857|AGI_LocusCode	AT3G19290|AGI_LocusCode	AT4G34000	protein	TAIR	locus	2201036	TAIR	Publication	501796011|PMID	34562334	20211015
												-139.471	133.163	AGI_LocusCode	AT1G52330	AT1G52330	GO	9269	InterPro	NCBITaxon	3702	IEA	InterPro	IPR013990	protein	TAIR	locus	2018154	TAIR	AnalysisReference	501756966	20220628
												-132.325	231.096	AGI_LocusCode	AT1G72800	AT1G72800	GO	9414	TAIR	NCBITaxon	3702	IEA	AGI_LocusCode	AT4G31920	protein	TAIR	locus	2030160	TAIR	Publication	501796011|PMID	34562334	20211015
												-167.943	168.9	AGI_LocusCode	AT1G79520	GO	9414	TAIR	NCBITaxon	3702	IEA	AGI_LocusCode	AT1G32640|AGI_LocusCode	AT2G22430|AGI_LocusCode	AT2G25180|AGI_LocusCode	AT3G16857|AGI_LocusCode	AT3G19290|AGI_LocusCode	AT4G27410|AGI_LocusCode	AT4G31920|AGI_LocusCode	AT4G34000|AGI_LocusCode	AT4G37790|AGI_LocusCode	AT5G67300	protein	TAIR	locus	2206440	TAIR	Publication	501796011|PMID	34562334	20211015
												-185.753	146.741	AGI_LocusCode	AT3G62770	autophagy	18a	GO	9414	UniProt	NCBITaxon	3702	IMP	protein	TAIR	locus	2081705	TAIR	Publication	501733552|PMID	19587533	20210331
												-185.753	146.741	AGI_LocusCode	AT3G62770	autophagy	18a	GO	9414	UniProt	NCBITaxon	3702	IEP	protein	TAIR	locus	2081705	TAIR	Publication	501748406|PMID	22532286	20210331
												-151.441	210.937	AGI_LocusCode	AT1G69295	plasmodesmata	callose-binding	protein	4	GO	9414	TAIR	NCBITaxon	3702	IEA	AGI_LocusCode	AT3G19290|AGI_LocusCode	AT4G27410|AGI_LocusCode	AT4G34000|AGI_LocusCode	AT5G67300	protein	TAIR	locus	505006212	TAIR	Publication	501796011|PMID	34562334	20211015
												-174.646	153.948	AGI_LocusCode	AT1G69270	AT1G69270	GO	9414	UniProt	NCBITaxon	3702	IEP	protein	TAIR	locus	2026408	TAIR	Publication	3331|PMID	9112773	20210331
												-185.947	189.662	AGI_LocusCode	AT1G62515	AT1G62515	GO	9414	TAIR	NCBITaxon	3702	IEA	AGI_LocusCode	AT2G22430|AGI_LocusCode	AT4G34000	protein	TAIR	locus	6532565522	TAIR	Publication	501796011|PMID	34562334	20211015
												-182.785	170.074	AGI_LocusCode	AT1G62510	AT1G62510	GO	9414	TAIR	NCBITaxon	3702	IEA	AGI_LocusCode	AT2G22430	protein	TAIR	locus	2203886	TAIR	Publication	501796011|PMID	34562334	20211015
												-189.058	151.15	AGI_LocusCode	AT2G02710	AT2G02710	GO	9414	TAIR	NCBITaxon	3702	IEA	AGI_LocusCode	AT2G22430|AGI_LocusCode	AT2G46680|AGI_LocusCode	AT3G19290|AGI_LocusCode	AT4G27410|AGI_LocusCode	AT4G31920|AGI_LocusCode	AT4G34000|AGI_LocusCode	AT4G37790	protein	TAIR	locus	2058852	TAIR	Publication	501796011|PMID	34562334	20211015
												-173.538	170.546	AGI_LocusCode	AT3G05740	AT3G05740	GO	42631	UniProt	NCBITaxon	3702	IEP	protein	TAIR	locus	2074429	TAIR	Publication	501707712|PMID	12856935	20210331
												-144.959	171.19	AGI_LocusCode	AT1G02310	endo-beta-mannanase	1	GO	9414	TAIR	NCBITaxon	3702	IEA	AGI_LocusCode	AT1G32640	protein	TAIR	locus	2204878	TAIR	Publication	501796011|PMID	34562334	20211015
												-152.146	187	AGI_LocusCode	AT5G27620	cyclin	H;1	GO	9414	TAIR	NCBITaxon	3702	IMP	protein	TAIR	locus	2143671	TAIR	Publication	501754613|PMID	23656895	20130517
												-152.146	187	AGI_LocusCode	AT5G27620	cyclin	H;1	GO	9414	CACAO	NCBITaxon	3702	IMP	protein	TAIR	locus	2143671	TAIR	Publication	501754613|PMID	23656895	20160611
												-152.146	187	AGI_LocusCode	AT5G27620	cyclin	H;1	GO	9414	CACAO	NCBITaxon	3702	IMP	protein	TAIR	locus	2143671	TAIR	Publication	501754613|PMID	23656895	20210331
												-171.335	170.391	AGI_LocusCode	AT1G76390	AT1G76390	GO	9414	TAIR	NCBITaxon	3702	IEA	AGI_LocusCode	AT1G32640	protein	TAIR	locus	2014584	TAIR	Publication	501796011|PMID	34562334	20211015
												-198.478	198.07	AGI_LocusCode	AT5G59320	lipid	transfer	protein	3	GO	9414	TAIR	NCBITaxon	3702	IEP	protein	TAIR	locus	2168474	TAIR	Publication	501725136|PMID	18552355	20080821
												-171.036	212.339	AGI_LocusCode	AT5G59310	lipid	transfer	protein	4	GO	9414	TAIR	NCBITaxon	3702	IEP	protein	TAIR	locus	2168459	TAIR	Publication	501725136|PMID	18552355	20080821
												-171.036	212.339	AGI_LocusCode	AT5G59310	lipid	transfer	protein	4	GO	9414	TAIR	NCBITaxon	3702	IEP	protein	TAIR	locus	2168459	TAIR	Publication	501738353|PMID	20667964	20101130
												-150.81	176.448	AGI_LocusCode	AT1G76360	AT1G76360	GO	9414	TAIR	NCBITaxon	3702	IEA	AGI_LocusCode	AT1G32640|AGI_LocusCode	AT2G22430|AGI_LocusCode	AT2G25180|AGI_LocusCode	AT2G46680|AGI_LocusCode	AT3G16857|AGI_LocusCode	AT4G27410|AGI_LocusCode	AT4G31920|AGI_LocusCode	AT4G34000|AGI_LocusCode	AT4G37790|AGI_LocusCode	AT5G67300	protein	TAIR	locus	2014614	TAIR	Publication	501796011|PMID	34562334	20211015
												-163.714	159.013	AGI_LocusCode	AT4G18780	IRREGULAR	XYLEM	1	GO	9414	TAIR	NCBITaxon	3702	IMP	protein	TAIR	locus	2124167	TAIR	Publication	501716425|PMID	15998313	20050916
												-187.427	167.308	AGI_LocusCode	AT1G19210	GO	9414	TAIR	NCBITaxon	3702	IEA	AGI_LocusCode	AT1G32640|AGI_LocusCode	AT2G22430|AGI_LocusCode	AT2G25180|AGI_LocusCode	AT2G38470|AGI_LocusCode	AT3G16857|AGI_LocusCode	AT3G19290|AGI_LocusCode	AT4G31920|AGI_LocusCode	AT4G34000|AGI_LocusCode	AT4G37790	protein	TAIR	locus	2202200	TAIR	Publication	501796011|PMID	34562334	20211015
												-167.596	174.652	AGI_LocusCode	AT5G10730	GO	9414	TAIR	NCBITaxon	3702	IEA	AGI_LocusCode	AT3G19290|AGI_LocusCode	AT4G34000	protein	TAIR	locus	2159674	TAIR	Publication	501796011|PMID	34562334	20211015
												-128.371	165.318	AGI_LocusCode	AT2G26740	soluble	epoxide	hydrolase	GO	9414	TAIR	NCBITaxon	3702	IEP	protein	TAIR	locus	2043868	TAIR	Publication	4790|PMID	7920716	20080319
												-179.889	167.903	AGI_LocusCode	AT5G05710	AT5G05710	GO	9414	TAIR	NCBITaxon	3702	IEA	AGI_LocusCode	AT2G22430|AGI_LocusCode	AT4G34000	protein	TAIR	locus	2166349	TAIR	Publication	501796011|PMID	34562334	20211015
												-154.743	169.895	AGI_LocusCode	AT1G49960	AT1G49960	GO	9414	TAIR	NCBITaxon	3702	IEA	AGI_LocusCode	AT4G37790	protein	TAIR	locus	2031085	TAIR	Publication	501796011|PMID	34562334	20211015
												-178.041	142.662	AGI_LocusCode	AT1G02220	NAC	domain	containing	protein	3	GO	9414	TAIR	NCBITaxon	3702	IEA	AGI_LocusCode	AT2G22430|AGI_LocusCode	AT2G25180|AGI_LocusCode	AT2G46680|AGI_LocusCode	AT3G15500|AGI_LocusCode	AT3G16857|AGI_LocusCode	AT3G19290|AGI_LocusCode	AT4G27410|AGI_LocusCode	AT4G31920|AGI_LocusCode	AT4G34000|AGI_LocusCode	AT4G37790|AGI_LocusCode	AT5G67300	protein	TAIR	locus	2204833	TAIR	Publication	501796011|PMID	34562334	20211015
												-107.577	198.409	AGI_LocusCode	AT1G02930	AT1G02930	GO	9414	TAIR	NCBITaxon	3702	IEP	protein	TAIR	locus	2024690	TAIR	Publication	5007|PMID	8253194	20060614
												-164.235	145.56	AGI_LocusCode	AT1G02205	AT1G02205	GO	9414	TAIR	NCBITaxon	3702	IMP	protein	TAIR	locus	2827068	TAIR	Publication	501742202|PMID	21386033	20110530
												-108.53	345.53	AGI_LocusCode	AT5G15970	AT5G15970	GO	9414	TAIR	NCBITaxon	3702	IEP	protein	TAIR	locus	2146057	TAIR	Publication	501725136|PMID	18552355	20080821
												-108.53	345.53	AGI_LocusCode	AT5G15970	AT5G15970	GO	9414	TAIR	NCBITaxon	3702	IEP	protein	TAIR	locus	2146057	TAIR	Publication	4359|PMID	7647294	20060606
												-101.455	351.53	AGI_LocusCode	AT5G15960	AT5G15960	GO	9414	TAIR	NCBITaxon	3702	IEP	protein	TAIR	locus	2146047	TAIR	Publication	501725136|PMID	18552355	20080821
												-101.455	351.53	AGI_LocusCode	AT5G15960	AT5G15960	GO	9414	TAIR	NCBITaxon	3702	IEP	protein	TAIR	locus	2146047	TAIR	Publication	4359|PMID	7647294	20060606
												-175.117	156.235	AGI_LocusCode	AT1G76970	TOM1-LIKE	4	GO	9414	TAIR	NCBITaxon	3702	IEA	AGI_LocusCode	AT2G25180|AGI_LocusCode	AT3G16857|AGI_LocusCode	AT4G27410|AGI_LocusCode	AT4G31920|AGI_LocusCode	AT4G34000|AGI_LocusCode	AT4G37790	protein	TAIR	locus	2025297	TAIR	Publication	501796011|PMID	34562334	20211015
												-177.654	203.068	AGI_LocusCode	AT5G59220	AT5G59220	GO	9414	TAIR	NCBITaxon	3702	IEP	protein	TAIR	locus	2168449	TAIR	Publication	501725136|PMID	18552355	20080821
												-78.9767	276.448	AGI_LocusCode	AT2G36950	HEAVY	METAL	ASSOCIATED	PROTEIN	20	GO	9414	TAIR	NCBITaxon	3702	IEA	AGI_LocusCode	AT1G32640|AGI_LocusCode	AT2G22430|AGI_LocusCode	AT2G25180|AGI_LocusCode	AT2G46680|AGI_LocusCode	AT3G15500|AGI_LocusCode	AT3G16857|AGI_LocusCode	AT3G19290|AGI_LocusCode	AT4G27410|AGI_LocusCode	AT4G31920|AGI_LocusCode	AT4G34000|AGI_LocusCode	AT4G37790|AGI_LocusCode	AT5G67300	protein	TAIR	locus	2057951	TAIR	Publication	501796011|PMID	34562334	20211015
												-187.06	185.897	AGI_LocusCode	AT4G18650	DOG1-Like	4	GO	9414	TAIR	NCBITaxon	3702	IEA	AGI_LocusCode	AT3G16857|AGI_LocusCode	AT3G19290|AGI_LocusCode	AT4G27410|AGI_LocusCode	AT4G31920|AGI_LocusCode	AT4G34000|AGI_LocusCode	AT3G51920	protein	TAIR	locus	2124117	TAIR	Publication	501796011|PMID	34562334	20211015
												-144.278	193.618	AGI_LocusCode	AT1G32940	AT1G32940	GO	9414	TAIR	NCBITaxon	3702	IEA	AGI_LocusCode	AT2G22430|AGI_LocusCode	AT2G46680	protein	TAIR	locus	2037895	TAIR	Publication	501796011|PMID	34562334	20211015
												-186.698	148.201	AGI_LocusCode	AT5G62770	AT5G62770	GO	9414	TAIR	NCBITaxon	3702	IEA	AGI_LocusCode	AT3G16857|AGI_LocusCode	AT3G19290|AGI_LocusCode	AT4G31920|AGI_LocusCode	AT4G34000|AGI_LocusCode	AT4G37790	protein	TAIR	locus	2170743	TAIR	Publication	501796011|PMID	34562334	20211015
												-208.714	195.238	AGI_LocusCode	AT1G32928	AT1G32928	GO	9414	TAIR	NCBITaxon	3702	IEA	AGI_LocusCode	AT2G22430|AGI_LocusCode	AT2G25180|AGI_LocusCode	AT2G38470|AGI_LocusCode	AT4G27410|AGI_LocusCode	AT4G34000|AGI_LocusCode	AT5G67300	protein	TAIR	locus	1009023143	TAIR	Publication	501796011|PMID	34562334	20211015
												-172.768	165.553	AGI_LocusCode	AT2G26650	AT2G26650	GO	9414	TAIR	NCBITaxon	3702	IMP	protein	TAIR	locus	2043839	TAIR	Publication	501747236|PMID	22210899	20120301
												-122.098	214.14	AGI_LocusCode	AT3G61430	plasma	membrane	intrinsic	protein	1A	GO	9414	TAIR	NCBITaxon	3702	IEP	protein	TAIR	locus	2082822	TAIR	Publication	501717886|PMID	16235111	20060616
												-184.568	159.465	AGI_LocusCode	AT5G05610	alfin-like	1	GO	9414	TAIR	NCBITaxon	3702	IEA	AGI_LocusCode	AT1G04400	protein	TAIR	locus	2169707	TAIR	Publication	501796011|PMID	34562334	20211015
												-181.822	178.36	AGI_LocusCode	AT1G29395	AT1G29395	GO	42631	TAIR	NCBITaxon	3702	IEP	protein	TAIR	locus	505006154	TAIR	Publication	501705994|PMID	12746512	20030708
												-190.964	166.945	AGI_LocusCode	AT3G61410	AT3G61410	GO	9414	TAIR	NCBITaxon	3702	IEA	AGI_LocusCode	AT1G32640	protein	TAIR	locus	2082802	TAIR	Publication	501796011|PMID	34562334	20211015
												-169.192	151.236	AGI_LocusCode	AT1G22610	multiple	C2	domain	and	transmembrane	region	protein	6	GO	9414	TAIR	NCBITaxon	3702	IEA	AGI_LocusCode	AT2G22430|AGI_LocusCode	AT2G46680|AGI_LocusCode	AT3G16857|AGI_LocusCode	AT4G27410|AGI_LocusCode	AT4G31920|AGI_LocusCode	AT4G34000|AGI_LocusCode	AT4G37790|AGI_LocusCode	AT5G67300	protein	TAIR	locus	2009492	TAIR	Publication	501796011|PMID	34562334	20211015
												-172.316	146.892	AGI_LocusCode	AT4G11890	AT4G11890	GO	9414	TAIR	NCBITaxon	3702	IEP	protein	TAIR	locus	2137065	TAIR	Publication	501747196|PMID	22225700	20120718
												-76.7946	234.303	AGI_LocusCode	AT1G76180	EARLY	RESPONSE	TO	DEHYDRATION	14	GO	9269	TAIR	NCBITaxon	3702	IEP	protein	TAIR	locus	2199757	TAIR	Publication	501680304|PMID	11292073	20040309
												-170.254	166.086	AGI_LocusCode	AT1G72760	AT1G72760	GO	9414	TAIR	NCBITaxon	3702	IEA	AGI_LocusCode	AT2G22430|AGI_LocusCode	AT2G46680|AGI_LocusCode	AT3G16857|AGI_LocusCode	AT3G19290|AGI_LocusCode	AT4G27410|AGI_LocusCode	AT4G34000	protein	TAIR	locus	2030245	TAIR	Publication	501796011|PMID	34562334	20211015
												-126.699	225.013	AGI_LocusCode	AT1G15690	AT1G15690	GO	9414	TAIR	NCBITaxon	3702	IMP	protein	TAIR	locus	2036134	TAIR	Publication	501716042|PMID	11572991	20060613
												-182.87	152.625	AGI_LocusCode	AT1G79410	organic	cation/carnitine	transporter5	GO	42631	UniProt	NCBITaxon	3702	IEP	protein	TAIR	locus	2206430	TAIR	Publication	501732671|PMID	18710496	20210331
												-134.12	201.035	AGI_LocusCode	AT3G44190	GO	9414	TAIR	NCBITaxon	3702	IEA	AGI_LocusCode	AT2G22430	protein	TAIR	locus	2081373	TAIR	Publication	501796011|PMID	34562334	20211015
												-157.301	192.229	AGI_LocusCode	AT4G04840	methionine	sulfoxide	reductase	B6	GO	9414	TAIR	NCBITaxon	3702	IEA	AGI_LocusCode	AT1G32640	protein	TAIR	locus	2138937	TAIR	Publication	501796011|PMID	34562334	20211015
												-197.914	170	AGI_LocusCode	AT3G05830	GO	9414	TAIR	NCBITaxon	3702	IEA	AGI_LocusCode	AT1G32640|AGI_LocusCode	AT2G22430|AGI_LocusCode	AT2G25180|AGI_LocusCode	AT2G46680|AGI_LocusCode	AT3G16857|AGI_LocusCode	AT3G19290|AGI_LocusCode	AT4G27410|AGI_LocusCode	AT4G31920|AGI_LocusCode	AT4G34000|AGI_LocusCode	AT4G37790|AGI_LocusCode	AT5G67300	protein	TAIR	locus	2074449	TAIR	Publication	501796011|PMID	34562334	20211015
												-174.153	169.778	AGI_LocusCode	AT1G05340	Cysteine-Rich	Transmembrane	Module	1	GO	9414	TAIR	NCBITaxon	3702	IEA	AGI_LocusCode	AT1G32640|AGI_LocusCode	AT2G38470|AGI_LocusCode	AT3G16857|AGI_LocusCode	AT3G19290|AGI_LocusCode	AT4G27410|AGI_LocusCode	AT4G31920|AGI_LocusCode	AT4G34000	protein	TAIR	locus	2207195	TAIR	Publication	501796011|PMID	34562334	20211015
												-132.699	240.476	AGI_LocusCode	AT3G17770	GO	9414	TAIR	NCBITaxon	3702	IEA	AGI_LocusCode	AT2G22430|AGI_LocusCode	AT2G25180|AGI_LocusCode	AT3G15500|AGI_LocusCode	AT3G16857|AGI_LocusCode	AT3G19290|AGI_LocusCode	AT4G27410|AGI_LocusCode	AT4G34000|AGI_LocusCode	AT5G67300	protein	TAIR	locus	2089784	TAIR	Publication	501796011|PMID	34562334	20211015
												-141.186	169.762	AGI_LocusCode	AT1G79310	AT1G79310	GO	9414	TAIR	NCBITaxon	3702	IEA	AGI_LocusCode	AT1G32640|AGI_LocusCode	AT3G16857|AGI_LocusCode	AT4G31920|AGI_LocusCode	AT4G34000	protein	TAIR	locus	2207450	TAIR	Publication	501796011|PMID	34562334	20211015
												-143.804	226.699	AGI_LocusCode	AT4G21840	methionine	sulfoxide	reductase	B8	GO	9414	TAIR	NCBITaxon	3702	IEA	AGI_LocusCode	AT1G32640|AGI_LocusCode	AT2G38470	protein	TAIR	locus	2141677	TAIR	Publication	501796011|PMID	34562334	20211015
												-153.151	177.888	AGI_LocusCode	AT1G15520	ATP-binding	cassette	G40	GO	42631	UniProt	NCBITaxon	3702	IMP	protein	TAIR	locus	2196593	TAIR	Publication	501736238|PMID	20133880	20210331
												-153.151	177.888	AGI_LocusCode	AT1G15520	ATP-binding	cassette	G40	GO	9414	UniProt	NCBITaxon	3702	IEP	protein	TAIR	locus	2196593	TAIR	Publication	501767970|PMID	26820136	20210331
												-151.27	171.099	AGI_LocusCode	AT5G45340	AT5G45340	GO	9414	TAIR	NCBITaxon	3702	IMP	protein	TAIR	locus	2158480	TAIR	Publication	501718896|PMID	16623881	20060616
												-187.56	182.045	AGI_LocusCode	AT3G62990	AT3G62990	GO	9414	TAIR	NCBITaxon	3702	IEA	AGI_LocusCode	AT1G32640|AGI_LocusCode	AT2G22430|AGI_LocusCode	AT3G16857|AGI_LocusCode	AT4G27410|AGI_LocusCode	AT4G31920|AGI_LocusCode	AT4G34000|AGI_LocusCode	AT4G37790	protein	TAIR	locus	2099247	TAIR	Publication	501796011|PMID	34562334	20211015
												-207.681	164.284	AGI_LocusCode	AT1G62370	AT1G62370	GO	9414	TAIR	NCBITaxon	3702	IEA	AGI_LocusCode	AT1G32640|AGI_LocusCode	AT2G22430|AGI_LocusCode	AT2G46680|AGI_LocusCode	AT3G16857|AGI_LocusCode	AT3G19290|AGI_LocusCode	AT4G27410|AGI_LocusCode	AT4G31920|AGI_LocusCode	AT4G34000|AGI_LocusCode	AT4G37790|AGI_LocusCode	AT5G67300	protein	TAIR	locus	2027094	TAIR	Publication	501796011|PMID	34562334	20211015
												-162.236	166.165	AGI_LocusCode	AT5G45310	GO	9414	TAIR	NCBITaxon	3702	IEA	AGI_LocusCode	AT2G38470|AGI_LocusCode	AT3G19290|AGI_LocusCode	AT4G34000	protein	TAIR	locus	2158460	TAIR	Publication	501796011|PMID	34562334	20211015
												-204.84	117.755	AGI_LocusCode	AT1G69050	AT1G69050	GO	9414	TAIR	NCBITaxon	3702	IEA	AGI_LocusCode	AT1G32640	protein	TAIR	locus	2033268	TAIR	Publication	501796011|PMID	34562334	20211015
												-179.225	179.607	AGI_LocusCode	AT2G29720	GO	9414	TAIR	NCBITaxon	3702	IEA	AGI_LocusCode	AT2G38470|AGI_LocusCode	AT3G16857|AGI_LocusCode	AT4G31920	protein	TAIR	locus	2060584	TAIR	Publication	501796011|PMID	34562334	20211015
												-183.38	176.555	AGI_LocusCode	AT1G05260	RARE	COLD	INDUCIBLE	GENE	3	GO	9269	TAIR	NCBITaxon	3702	IMP	protein	TAIR	locus	2207210	TAIR	Publication	501682696|PMID	12366797	20030812
												-208.655	139.301	AGI_LocusCode	AT3G05936	AT3G05936	GO	9414	TAIR	NCBITaxon	3702	IEA	AGI_LocusCode	AT1G32640|AGI_LocusCode	AT2G22430	protein	TAIR	locus	4515103035	TAIR	Publication	501796011|PMID	34562334	20211015
												-179.859	162.699	AGI_LocusCode	AT3G49210	AT3G49210	GO	9414	UniProt	NCBITaxon	3702	IEP	protein	TAIR	locus	2082936	TAIR	Publication	501783888|PMID	30729606	20210331
												-174.925	169.049	AGI_LocusCode	AT1G52080	AT1G52080	GO	9414	TAIR	NCBITaxon	3702	IEA	AGI_LocusCode	AT1G32640|AGI_LocusCode	AT3G19290|AGI_LocusCode	AT4G27410|AGI_LocusCode	AT4G34000	protein	TAIR	locus	2034091	TAIR	Publication	501796011|PMID	34562334	20211015
												-177.578	157.953	AGI_LocusCode	AT2G29670	AT2G29670	GO	9414	TAIR	NCBITaxon	3702	IEA	AGI_LocusCode	AT1G32640|AGI_LocusCode	AT2G22430|AGI_LocusCode	AT2G25180|AGI_LocusCode	AT3G16857|AGI_LocusCode	AT3G19290|AGI_LocusCode	AT4G27410|AGI_LocusCode	AT4G31920|AGI_LocusCode	AT4G34000|AGI_LocusCode	AT4G37790|AGI_LocusCode	AT5G67300	protein	TAIR	locus	2060669	TAIR	Publication	501796011|PMID	34562334	20211015
												-187.479	145.155	AGI_LocusCode	AT5G65790	myb	domain	protein	68	GO	9414	TAIR	NCBITaxon	3702	IMP	protein	TAIR	locus	2169970	TAIR	Publication	501791650|PMID	33048399	20210108
												-187.244	162.289	AGI_LocusCode	AT3G48020	AT3G48020	GO	9414	TAIR	NCBITaxon	3702	IEA	AGI_LocusCode	AT3G19290|AGI_LocusCode	AT4G27410|AGI_LocusCode	AT4G34000	protein	TAIR	locus	2097875	TAIR	Publication	501796011|PMID	34562334	20211015
												-213.548	151.978	AGI_LocusCode	AT5G59550	RING	and	Domain	of	Unknown	Function	1117	2	GO	9414	TAIR	NCBITaxon	3702	IMP	protein	TAIR	locus	2148318	TAIR	Publication	501748067|PMID	22405823	20120416
												-158.955	170.463	AGI_LocusCode	AT5G39050	phenolic	glucoside	malonyltransferase	1	GO	9414	TAIR	NCBITaxon	3702	IEA	AGI_LocusCode	AT1G32640|AGI_LocusCode	AT2G22430|AGI_LocusCode	AT2G25180|AGI_LocusCode	AT2G38470|AGI_LocusCode	AT2G46680|AGI_LocusCode	AT3G16857|AGI_LocusCode	AT3G19290|AGI_LocusCode	AT4G27410|AGI_LocusCode	AT4G31920|AGI_LocusCode	AT4G34000|AGI_LocusCode	AT4G37790|AGI_LocusCode	AT5G67300	protein	TAIR	locus	2177172	TAIR	Publication	501796011|PMID	34562334	20211015
														TAIR	locus	2126026	Probable	aquaporin	PIP1-4	GO	9414	GO_Central	NCBITaxon	3702	IBA	PANTHER	PTN001827639|UniProtKB	Q06611|TAIR	locus	2025391|TAIR	locus	2126026|TAIR	locus	2082822	PANTHER	PTHR45687	protein	PMID	21873635	20180420
												-188.296	193.224	AGI_LocusCode	AT2G25625	AT2G25625	GO	9414	UniProt	NCBITaxon	3702	IMP	protein	TAIR	locus	505006272	TAIR	Publication	501762250|PMID	25538186	20211111
												-184.277	134.244	AGI_LocusCode	AT4G18990	AT4G18990	GO	9414	TAIR	NCBITaxon	3702	IEA	AGI_LocusCode	AT4G37790	protein	TAIR	locus	2117189	TAIR	Publication	501796011|PMID	34562334	20211015
												-172.17	173.121	AGI_LocusCode	AT1G19490	bZIP	TF	62	GO	9414	TAIR	NCBITaxon	3702	IMP	protein	TAIR	locus	2016422	TAIR	Publication	501791458|PMID	33007532	20201014
												-170.291	161.707	AGI_LocusCode	AT1G19650	AT1G19650	GO	9414	TAIR	NCBITaxon	3702	IEA	AGI_LocusCode	AT5G67300	protein	TAIR	locus	2013134	TAIR	Publication	501796011|PMID	34562334	20211015
												-148.918	218.044	AGI_LocusCode	AT1G22985	cytokinin	response	factor	7	GO	9414	TAIR	NCBITaxon	3702	IEA	AGI_LocusCode	AT3G16857	protein	TAIR	locus	505006142	TAIR	Publication	501796011|PMID	34562334	20211015
												-149.515	155.872	AGI_LocusCode	AT5G59490	GO	9414	TAIR	NCBITaxon	3702	IEA	AGI_LocusCode	AT1G32640|AGI_LocusCode	AT2G22430|AGI_LocusCode	AT2G25180|AGI_LocusCode	AT3G19290|AGI_LocusCode	AT4G31920|AGI_LocusCode	AT4G37790	protein	TAIR	locus	2148358	TAIR	Publication	501796011|PMID	34562334	20211015
												-203.793	139.521	AGI_LocusCode	AT1G29640	AT1G29640	GO	9414	TAIR	NCBITaxon	3702	IEA	AGI_LocusCode	AT1G32640|AGI_LocusCode	AT2G22430|AGI_LocusCode	AT2G25180|AGI_LocusCode	AT2G46680|AGI_LocusCode	AT3G16857|AGI_LocusCode	AT3G19290|AGI_LocusCode	AT4G27410|AGI_LocusCode	AT4G31920|AGI_LocusCode	AT4G34000|AGI_LocusCode	AT4G37790|AGI_LocusCode	AT5G67300|AGI_LocusCode	AT1G07000	protein	TAIR	locus	2013638	TAIR	Publication	501796011|PMID	34562334	20211015
												-178.626	173.19	AGI_LocusCode	AT3G18560	AT3G18560	GO	9414	TAIR	NCBITaxon	3702	IEA	AGI_LocusCode	AT1G32640|AGI_LocusCode	AT2G22430|AGI_LocusCode	AT3G16857|AGI_LocusCode	AT3G19290|AGI_LocusCode	AT4G27410|AGI_LocusCode	AT4G31920|AGI_LocusCode	AT4G34000|AGI_LocusCode	AT4G37790|AGI_LocusCode	AT5G67300	protein	TAIR	locus	2086934	TAIR	Publication	501796011|PMID	34562334	20211015
												-148.869	175.151	AGI_LocusCode	AT5G59420	OSBP(oxysterol	binding	protein)-related	protein	3C	GO	9414	TAIR	NCBITaxon	3702	IEA	AGI_LocusCode	AT2G38470|AGI_LocusCode	AT2G46680|AGI_LocusCode	AT3G16857|AGI_LocusCode	AT3G19290|AGI_LocusCode	AT4G31920|AGI_LocusCode	AT4G37790|AGI_LocusCode	AT5G67300	protein	TAIR	locus	2148368	TAIR	Publication	501796011|PMID	34562334	20211015
												-186.12	168.692	AGI_LocusCode	AT5G59400	GO	9414	TAIR	NCBITaxon	3702	IEA	AGI_LocusCode	AT2G25180|AGI_LocusCode	AT4G27410|AGI_LocusCode	AT5G67300	protein	TAIR	locus	2148338	TAIR	Publication	501796011|PMID	34562334	20211015
												-224.317	124.125	AGI_LocusCode	AT1G12672	AT1G12672	GO	9414	TAIR	NCBITaxon	3702	IEA	AGI_LocusCode	AT3G19290|AGI_LocusCode	AT4G34000	protein	TAIR	locus	4010713441	TAIR	Publication	501796011|PMID	34562334	20211015
												-127.821	210.936	AGI_LocusCode	AT2G16600	rotamase	CYP	3	GO	9414	TAIR	NCBITaxon	3702	IEP	protein	TAIR	locus	2045076	TAIR	Publication	501794868|PMID	34113366	20210627
												-217.837	184.606	AGI_LocusCode	AT4G14819	AT4G14819	GO	9414	TAIR	NCBITaxon	3702	IEA	AGI_LocusCode	AT2G22430|AGI_LocusCode	AT2G46680|AGI_LocusCode	AT3G19290|AGI_LocusCode	AT4G34000|AGI_LocusCode	AT4G37790|AGI_LocusCode	AT5G67300	protein	TAIR	locus	1009023359	TAIR	Publication	501796011|PMID	34562334	20211015
												-193.856	174.636	AGI_LocusCode	AT1G12610	DWARF	AND	DELAYED	FLOWERING	1	GO	9414	TAIR	NCBITaxon	3702	IMP	protein	TAIR	locus	2195052	TAIR	Publication	501742094|PMID	21421412	20110429
												-215.863	126.904	AGI_LocusCode	AT1G22890	AT1G22890	GO	9414	TAIR	NCBITaxon	3702	IEP	protein	TAIR	locus	2017694	TAIR	Publication	501784761|PMID	31001913	20190430
												-146.676	201.392	AGI_LocusCode	AT3G61640	arabinogalactan	protein	20	GO	9414	TAIR	NCBITaxon	3702	IEA	AGI_LocusCode	AT1G32640|AGI_LocusCode	AT2G22430|AGI_LocusCode	AT2G25180|AGI_LocusCode	AT3G16857|AGI_LocusCode	AT3G19290|AGI_LocusCode	AT4G27410|AGI_LocusCode	AT4G31920|AGI_LocusCode	AT4G34000|AGI_LocusCode	AT5G67300	protein	TAIR	locus	2076730	TAIR	Publication	501796011|PMID	34562334	20211015
												-173.336	174.236	AGI_LocusCode	AT1G22882	SUN-domain	protein	3	GO	9414	TAIR	NCBITaxon	3702	IEP	protein	TAIR	locus	504956296	TAIR	Publication	501784761|PMID	31001913	20190430
												-135.527	215.573	AGI_LocusCode	AT4G08570	AT4G08570	GO	9414	TAIR	NCBITaxon	3702	IEA	AGI_LocusCode	AT1G69600	protein	TAIR	locus	2133544	TAIR	Publication	501796011|PMID	34562334	20211015
												-229.064	139.964	AGI_LocusCode	AT1G02350	AT1G02350	GO	9414	TAIR	NCBITaxon	3702	IEA	AGI_LocusCode	AT1G32640|AGI_LocusCode	AT2G25180|AGI_LocusCode	AT3G16857	protein	TAIR	locus	2204908	TAIR	Publication	501796011|PMID	34562334	20211015
												-170.264	173.507	AGI_LocusCode	AT1G22810	GO	42631	TAIR	NCBITaxon	3702	IMP	protein	TAIR	locus	2199711	TAIR	Publication	501773678|PMID	27940466	20170110
												-155.784	173.155	AGI_LocusCode	AT4G38810	CALCIUM	SENSOR	GO	9414	TAIR	NCBITaxon	3702	IEA	AGI_LocusCode	AT1G32640|AGI_LocusCode	AT2G25180|AGI_LocusCode	AT3G16857|AGI_LocusCode	AT3G19290|AGI_LocusCode	AT4G27410|AGI_LocusCode	AT4G31920|AGI_LocusCode	AT5G67300|AGI_LocusCode	AT4G33950	protein	TAIR	locus	2141816	TAIR	Publication	501796011|PMID	34562334	20211015
												-151.19	192.532	AGI_LocusCode	AT1G12110	AT1G12110	GO	9414	TAIR	NCBITaxon	3702	IMP	protein	TAIR	locus	2008855	TAIR	Publication	501683056|PMID	12509525	20060616
[truncated: 13 more rows]

## Sheet: A thaliana GO Cold acclimation
											MLR-	MLR+	MLR-	MLR+
[truncated: 58 more rows]

## Sheet: Human GO Detoxification
			MLR-	MLR+
[truncated: 137 more rows]

## Sheet: Human GO Cytoplasmic translatio
								MLR-	MLR+	MLR-	MLR+	Uniprot
[truncated: 123 more rows]

[truncated: 1 more sheets: Human GO Response to Stress]
